# Supplementary material for: Identifying temporal patterns in trauma admissions: Informing resource allocation
Source: PLoS One. 2018 Dec 3;13(12):e0207766. doi: 10.1371/journal.pone.0207766 (PMC6277067; doi:10.1371/journal.pone.0207766)
Supplement: S1 File — (ZIP) [file pone.0207766.s001.zip]

Archive with 3 entries (2 files):
- trmadtaPLOS.xlsx
- __MACOSX/
- __MACOSX/._trmadtaPLOS.xlsx
