# Supplementary material for: Identifying temporal patterns in trauma admissions: Informing resource allocation
Source: PLoS One. 2018 Dec 3;13(12):e0207766. doi: 10.1371/journal.pone.0207766 (PMC6277067; doi:10.1371/journal.pone.0207766)
Supplement: S1 File — (ZIP) [file pone.0207766.s001.zip › trmadtaPLOS.xlsx]

## Sheet: SCREEN
AGE	SEX	WEEKDAY	ED ARRIVAL TIME	ED DISPO	OR DISPO	ISS	MOI	PEN vs BLUNT	DATE: redacted to protect ID
71	Male	5	05:00:00	Step-Down		9	Fall Under 1m (3.3 ft)	Blunt
56	Male	5	10:13:00	Operating	Step-Down Unit	29	Other Blunt Mechanism, Not Applicable	Blunt
50	Female	5	06:14:00	Operating	Floor	5	MVC, Not Applicable	Blunt
47	Male	5	16:03:00	Step-Down		14	Motorcycle	Blunt
51	Male	5	19:54:00	Operating	Floor	4	Other Penetrating Mechanism	Penetrating
33	Male	5	08:16:00	Intensive		22	Motorcycle	Blunt
77	Male	5	15:47:00	Operating	Step-Down Unit	1	MVC	Blunt
69	Male	5	13:58:00	Step-Down		12	MVC	Blunt
61	Female	5	17:33:00	Intensive		4	Fall - NFS	Blunt
80	Female	5	18:25:00	Step-Down		22	MVC	Blunt
48	Female	4	00:34:00	Step-Down		16	Fall 1m - 6m (3.3 - 19.7 ft)	Blunt
29	Male	4	13:44:00	Intensive		29	Fall 1m - 6m (3.3 - 19.7 ft)	Blunt
81	Male	4	18:57:00	Intensive		26	Fall Under 1m (3.3 ft)	Blunt
68	Female	4	23:13:00	Step-Down		9	Fall 1m - 6m (3.3 - 19.7 ft), Not Applic	Blunt
67	Female	4	20:37:00	Step-Down		4	MVC, Not Applicable	Blunt
38	Male	4	20:43:00	Step-Down		13	Fall 1m - 6m (3.3 - 19.7 ft), Not Applic	Blunt
87	Male	4	18:30:00	Operating	Floor	4	Other Blunt Mechanism	Blunt
65	Male	3	07:39:00	Operating	Floor	10	Pedestrian, Not Applicable	Blunt
70	Male	3	21:43:00	Step-Down		22	Assault, Other Blunt Mechanism	Blunt
82	Female	3	20:08:00	Intensive		25	Fall 1m - 6m (3.3 - 19.7 ft)	Blunt
48	Male	3	00:33:00	Operating	Step-Down Unit	5	Knife, Assault	Penetrating
64	Female	3	23:55:00	Intensive		12	MVC	Blunt
70	Female	3	13:17:00	Step-Down		24	MVC, Not Applicable	Blunt
49	Male	3	19:40:00	Step-Down		9	Fall 1m - 6m (3.3 - 19.7 ft), Not Applic	Blunt
65	Female	2	01:30:00	Step-Down		5	Fall 1m - 6m (3.3 - 19.7 ft)	Blunt
47	Male	2	00:09:00	Home with		1	Thermal Burn	Burn
17	Male	2	20:52:00	Step-Down		6	MVC	Blunt
24	Male	2	19:25:00	Intensive		17	MVC	Blunt
80	Female	2	05:02:00	Floor		6	Assault	Blunt
38	Male	2	22:55:00	Step-Down		17	MVC	Blunt
54	Female	2	00:25:00	Operating	Floor	9	Other Blunt Mechanism, Not Applicable	Blunt
55	Male	2	17:05:00	Step-Down		14	MVC, Other Blunt Mechanism	Blunt
51	Male	2	23:00:00	Step-Down		12	MVC, Not Applicable	Blunt
27	Male	2	00:55:00	Intensive		17	Motorcycle, Not Applicable	Blunt
52	Male	2	10:08:00	Intensive		18	Fall Under 1m (3.3 ft)	Blunt
82	Male	1	09:13:00	Home or Se		9	Fall - NFS	Blunt
42	Male	1	14:50:00	Step-Down		13	Motorcycle	Blunt
70	Female	1	12:25:00	Step-Down		10	Fall Under 1m (3.3 ft), Not Applicable	Blunt
61	Male	1	01:37:00	Step-Down		10	Fall - NFS	Blunt
47	Male	1	06:36:00	Step-Down		4	Other Blunt Mechanism, Not Applicable	Blunt
33	Male	1	23:15:00	Operating		1	Assault, Other Penetrating Mechanism	Penetrating
20	Male	1	18:54:00	Operating	Floor	9	Motorcycle, Not Applicable	Blunt
19	Male	1	09:08:00	Step-Down		17	MVC, Not Applicable	Blunt
33	Female	1	05:21:00	Step-Down		12	MVC, Not Applicable	Blunt
83	Female	1	22:45:00	Floor		5	MVC	Blunt
56	Male	1	02:20:00	Intensive		16	Shotgun	Penetrating
69	Female	1	09:27:00	Floor		9	Motorcycle, Not Applicable	Blunt
49	Male	1	17:05:00	Step-Down		10	Motorcycle, Not Applicable	Blunt
94	Female	1	03:46:00	Floor		10	Fall 1m - 6m (3.3 - 19.7 ft)	Blunt
90	Male	1	12:06:00	Floor		2	Fall - NFS	Blunt
64	Male	1	20:47:00	Operating	Floor	4	Assault, Not Applicable	Blunt
42	Female	1	22:09:00	Step-Down		6	Motorcycle, Not Applicable	Blunt
86	Male	1	09:48:00	Step-Down		9	Fall Under 1m (3.3 ft)	Blunt
23	Male	1	09:20:00	Step-Down		5	Motorcycle	Blunt
57	Male	1	04:26:00	Step-Down		17	Other Blunt Mechanism	Blunt
72	Female	1	11:50:00	Operating	Intensive Care Unit	24	MVC, Not Applicable	Blunt
46	Male	1	12:03:00	Step-Down		22	Motorcycle, Not Applicable	Blunt
39	Male	1	22:14:00	Intensive		21	Motorcycle, Not Applicable	Blunt
33	Female	1	20:02:00	Step-Down		22	MVC	Blunt
54	Male	1	21:35:00	Intensive		20	Assault	Blunt
24	Female	7	11:45:00	Floor		18	MVC, Not Applicable	Blunt
47	Male	7	02:26:00	Step-Down		6	Assault	Blunt
18	Male	7	19:05:00	Step-Down		14	MVC, Not Applicable	Blunt
29	Male	7	02:56:00	Floor		10	Assault, Other Gun	Penetrating
32	Female	7	06:16:00	Floor		9	Other Gun	Penetrating
25	Male	7	12:00:00	Floor		5	MVC	Blunt
54	Male	7	15:22:00	Step-Down		13	Fall 1m - 6m (3.3 - 19.7 ft), Not Applic	Blunt
30	Male	7	04:29:00	Operating	Step-Down Unit	27	Other Gun	Penetrating
27	Female	7	03:22:00	Morgue		9	MVC	Blunt
62	Male	6	18:35:00	Floor		9	Fall 1m - 6m (3.3 - 19.7 ft)	Blunt
63	Female	6	21:46:00	Floor		4	Fall 1m - 6m (3.3 - 19.7 ft), Not Applic	Blunt
35	Male	6	06:44:00	Step-Down		10	MVC, Not Applicable	Blunt
24	Male	6	12:14:00	Step-Down		21	Assault, Not Applicable	Blunt
57	Male	6	12:00:00	Intensive		19	Motorcycle	Blunt
56	Female	6	09:31:00	Step-Down		13	Bicycle	Blunt
79	Female	6	14:37:00	Step-Down		17	MVC	Blunt
72	Female	6	00:23:00	Intensive		9	Fall Under 1m (3.3 ft), Not Applicable	Blunt
20	Female	6	23:25:00	Step-Down		8	Other Blunt Mechanism	Blunt
77	Female	5	10:15:00	Step-Down		14	Fall Under 1m (3.3 ft), Not Applicable	Blunt
18	Female	5	22:55:00	Step-Down		10	MVC, Not Applicable	Blunt
46	Male	5	10:50:00	Step-Down		16	Fall 1m - 6m (3.3 - 19.7 ft), Not Applic	Blunt
42	Female	5	01:38:00	Step-Down		5	MVC, Not Applicable	Blunt
20	Female	5	01:20:00	Step-Down		1	MVC	Blunt
24	Male	5	15:48:00	Floor		9	Other Blunt Mechanism, Not Applicable	Blunt
16	Male	5	23:02:00	Intensive		24	Unknown, Not Applicable	Blunt
42	Male	5	14:55:00	Floor		9	Fall 1m - 6m (3.3 - 19.7 ft), Not Applic	Blunt
33	Male	5	18:07:00	Operating	Floor	5	Other Blunt Mechanism	Other
28	Female	5	00:56:00	Operating	Intensive Care Unit	6	Handgun, Not Applicable	Penetrating
22	Male	5	15:06:00	Intensive		18	Motorcycle, Not Applicable	Blunt
26	Male	5	15:20:00	Floor		9	Fall Under 1m (3.3 ft)	Blunt
63	Male	5	10:22:00	Step-Down		22	Other Blunt Mechanism, Not Applicable	Blunt
24	Female	5	17:37:00	Intensive		29	MVC, Not Applicable	Blunt
64	Male	5	18:30:00	Step-Down		4	Fall - NFS	Blunt
20	Male	4	07:48:00	Step-Down		9	MVC	Blunt
32	Female	4	09:14:00	Step-Down		5		Blunt
19	Female	4	21:12:00	Intensive		34	MVC, Not Applicable	Blunt
58	Male	4	11:19:00	Step-Down		14	MVC, Not Applicable	Blunt
17	Male	4	12:00:00	Step-Down		9	Other Blunt Mechanism, Not Applicable	Blunt
38	Male	4	04:52:00	Step-Down		5	Knife, Not Applicable	Penetrating
47	Female	4	16:45:00	Step-Down		5	ATV, Not Applicable	Blunt
24	Male	4	15:29:00	Intensive		13	MVC	Blunt
61	Male	4	20:14:00	Step-Down		8	Fall 1m - 6m (3.3 - 19.7 ft)	Blunt
56	Female	4	13:37:00	Operating	Floor	4	Bicycle, Not Applicable	Blunt
52	Male	4	13:10:00	Step-Down		22	Fall 1m - 6m (3.3 - 19.7 ft), Not Applic	Blunt
51	Male	4	19:39:00	Intensive		10	Pedestrian, Not Applicable	Blunt
62	Male	4	07:55:00	Step-Down		12	MVC	Blunt
53	Male	4	07:40:00	Intensive			MVC, Not Applicable	Blunt
83	Female	3	12:31:00	Operating	Intensive Care Unit	9	Fall Under 1m (3.3 ft)	Blunt
21	Male	3	07:22:00	Intensive		19	MVC, Not Applicable	Blunt
79	Female	3	00:30:00	Intensive		16	Fall 1m - 6m (3.3 - 19.7 ft), Not Applic	Blunt
58	Male	3	02:30:00	Step-Down		4	Shotgun, Not Applicable	Penetrating
84	Female	3	17:41:00	Step-Down		16	Fall 1m - 6m (3.3 - 19.7 ft), Not Applic	Blunt
23	Male	3	13:30:00	Intensive		34	MVC, Not Applicable	Blunt
67	Female	3	17:48:00	Step-Down		10	Motorcycle	Blunt
38	Male	3	01:52:00	Step-Down		9	Pedestrian, Not Applicable	Blunt
56	Male	3	23:00:00	Step-Down		22	Pedestrian	Blunt
55	Female	3	11:35:00	Intensive		16	Handgun, Not Applicable	Penetrating
69	Male	3	07:28:00	Step-Down
15	Female	2	13:23:00	Floor		5	MVC, Not Applicable	Blunt
36	Female	2	03:32:00	Step-Down		6	MVC, Not Applicable	Blunt
48	Male	2	20:16:00	Step-Down		14	ATV, Not Applicable	Blunt
30	Male	2	07:10:00	Floor		5	Assault, Not Applicable	Blunt
45	Male	2	14:37:00	Step-Down		14	MVC	Blunt
19	Female	2	02:15:00	Operating	Step-Down Unit	10	MVC	Blunt
45	Female	2	22:34:00	Step-Down		9	Fall 1m - 6m (3.3 - 19.7 ft)	Blunt
69	Female	2	22:20:00	Step-Down		17	MVC, Not Applicable	Blunt
23	Female	2	00:54:00	Intensive		29	MVC, Not Applicable	Blunt
30	Male	2	14:34:00	Morgue		1	MVC, Not Applicable	Blunt
46	Male	2	03:15:00	Morgue		25	Other Gun, Not Applicable	Penetrating
85	Female	1	23:33:00	Intensive		17	Fall - NFS	Blunt
24	Male	1	00:11:00	Step-Down		14	Other Gun, Not Applicable	Penetrating
32	Male	1	03:12:00	Step-Down		13	ATV, Not Applicable	Blunt
65	Male	1	13:28:00	Step-Down		22	Motorcycle	Blunt
31	Female	1	10:51:00	Floor		9	Fall 1m - 6m (3.3 - 19.7 ft), Not Applic	Blunt
37	Male	1	09:40:00	Operating	Step-Down Unit	17	MVC, Not Applicable	Blunt
78	Male	1	15:36:00	Intensive		26	Fall 1m - 6m (3.3 - 19.7 ft)	Blunt
48	Male	1	03:35:00	Step-Down		13	ATV, Not Applicable	Blunt
81	Male	1	06:04:00	Step-Down		10	Fall - NFS	Blunt
48	Female	1	22:08:00	Operating	Floor	9	Bicycle	Blunt
53	Male	1	21:45:00	Step-Down		22	ATV	Blunt
55	Female	1	21:28:00	Intensive		10	Fall - NFS	Blunt
69	Male	7	18:06:00	Step-Down		5	Fall 1m - 6m (3.3 - 19.7 ft), Not Applic	Blunt
44	Male	7	03:22:00	Step-Down		10	MVC, Not Applicable	Blunt
96	Female	7	06:30:00	Floor		17	Fall Under 1m (3.3 ft)	Blunt
28	Male	7	14:10:00	Step-Down		9	Motorcycle	Blunt
34	Female	7	23:22:00	Step-Down		4	MVC	Blunt
43	Male	7	15:51:00	Floor		4	Assault, Not Applicable	Blunt
59	Male	7	17:40:00	Step-Down		17	Motorcycle	Blunt
17	Female	7	23:15:00	Operating	Step-Down Unit	19	Assault, Other Penetrating Mechanism	Penetrating
83	Female	7	13:23:00	Step-Down		14	Fall - NFS	Blunt
22	Male	7	07:42:00	Intensive		14	MVC, Not Applicable	Blunt
44	Male	7	01:29:00	Morgue		25	Other Gun, Unknown	Penetrating
90	Female	6	02:50:00	Intensive		9	Fall 1m - 6m (3.3 - 19.7 ft), Not Applic	Blunt
57	Female	6	17:49:00	Intensive		30	Fall 1m - 6m (3.3 - 19.7 ft), Not Applic	Blunt
55	Male	6	02:05:00	Step-Down		5	Fall 1m - 6m (3.3 - 19.7 ft), Not Applic	Blunt
58	Female	6	19:39:00	Step-Down		19	MVC, Not Applicable	Blunt
82	Female	6	19:29:00	Step-Down		19	MVC	Blunt
50	Female	6	17:23:00	Step-Down		22	MVC, Not Applicable	Blunt
27	Male	6	20:06:00	Intensive			Motorcycle	Blunt
60	Male	6	21:53:00	Step-Down		19	Fall - NFS, Not Applicable	Blunt
22	Female	6	01:27:00	Intensive		18	Knife	Penetrating
24	Female	5	17:59:00	Floor		10	MVC	Blunt
38	Female	5	03:04:00	Intensive		22	MVC, Not Applicable	Blunt
57	Male	5	19:38:00	Step-Down		1	Other Blunt Mechanism, Not Applicable	Blunt
24	Male	5	19:48:00	Step-Down		4	MVC	Blunt
36	Male	5	19:25:00	Operating	Floor	4	Handgun	Penetrating
18	Male	5	12:05:00	Step-Down		16	Fall 1m - 6m (3.3 - 19.7 ft), Not Applic	Blunt
25	Male	5	15:09:00	Observatio		4	Fall 1m - 6m (3.3 - 19.7 ft), Not Applic	Blunt
86	Female	5	05:29:00	Step-Down		9	Fall 1m - 6m (3.3 - 19.7 ft), Not Applic	Blunt
22	Male	5	18:38:00	Step-Down		14	Motorcycle	Blunt
62	Male	5	19:46:00	Step-Down		24	MVC	Blunt
19	Female	5	17:43:00	Intensive		27	MVC	Blunt
79	Male	5	23:22:00	Intensive		22	MVC, Not Applicable	Blunt
44	Female	4	19:11:00	Step-Down		13	MVC	Blunt
74	Female	4	10:22:00	Intensive		25	Fall Under 1m (3.3 ft)	Blunt
22	Male	4	13:42:00	Step-Down		5	MVC, Not Applicable	Blunt
33	Female	4	01:14:00	Step-Down		5	MVC, Not Applicable	Blunt
20	Female	4	13:37:00	Operating	Floor	5	Other Penetrating Mechanism, Not Applica	Penetrating
54	Male	4	18:52:00	Step-Down		18	MVC, Not Applicable	Blunt
58	Male	4	13:53:00	Floor		1	MVC	Blunt
65	Female	4	13:20:00	Step-Down		5	MVC, Not Applicable	Blunt
32	Male	4	16:40:00	Operating	Step-Down Unit	9	Fall 1m - 6m (3.3 - 19.7 ft)	Blunt
67	Male	4	17:04:00	Step-Down		27	Fall 1m - 6m (3.3 - 19.7 ft), Other Blun	Blunt
44	Male	3	06:20:00	Step-Down		9		Blunt
66	Female	3	22:06:00	Intensive		8	Fall 1m - 6m (3.3 - 19.7 ft)	Blunt
37	Male	3	00:54:00	Operating	Floor	4	Other Penetrating Mechanism	Penetrating
86	Female	3	08:46:00	Floor		1	Fall 1m - 6m (3.3 - 19.7 ft), Not Applic	Blunt
37	Female	3	09:54:00	Step-Down		5	MVC	Blunt
72	Female	3	23:19:00	Step-Down		1	MVC	Blunt
64	Female	3	12:50:00	Intensive		24	Other Blunt Mechanism	Blunt
65	Female	3	23:07:00	Step-Down		8	MVC	Blunt
38	Male	3	18:46:00	Intensive		14	Motorcycle	Blunt
34	Female	2	02:15:00	Step-Down		9	Fall Under 1m (3.3 ft)	Blunt
19	Female	2	18:15:00	Step-Down		14	MVC	Blunt
29	Male	2	21:45:00	Step-Down		14	MVC, Not Applicable	Blunt
65	Male	2	10:26:00	Operating	Floor	5	Glass, Not Applicable	Penetrating
55	Female	2	07:16:00	Step-Down		5	Fall Over 6m (19.7 ft), Not Applicable	Blunt
72	Female	2	20:17:00	Step-Down		14	Pedestrian	Blunt
82	Female	2	07:42:00	Floor		4	Fall 1m - 6m (3.3 - 19.7 ft), Not Applic	Blunt
21	Female	2	22:50:00	Operating	Floor	5	MVC, Not Applicable	Blunt
43	Female	2	06:29:00	Operating	Floor	9	Other Blunt Mechanism, Not Applicable	Blunt
62	Male	2	11:17:00	Intensive		33	Motorcycle, Not Applicable	Blunt
89	Female	2	05:29:00	Step-Down		22	Fall Under 1m (3.3 ft), Not Applicable	Blunt
53	Male	2	04:45:00	Intensive		38	Fall 1m - 6m (3.3 - 19.7 ft)	Blunt
44	Female	2	12:54:00	Intensive		29	Pedestrian	Blunt
43	Male	2	00:47:00	Operating	Intensive Care Unit	19	Other Gun, Not Applicable	Penetrating
31	Male	2	02:28:00	Morgue		10	Other Penetrating Mechanism, Not Applica	Penetrating
17	Male	1	01:54:00	Operating	Intensive Care Unit	29	Handgun	Penetrating
63	Male	1	02:30:00	Step-Down		4	Fall 1m - 6m (3.3 - 19.7 ft)	Blunt
59	Male	1	01:35:00	Step-Down		22	Motorcycle	Blunt
30	Male	1	03:04:00	Step-Down		17	MVC	Blunt
22	Male	1	13:19:00	Observatio		5	Other Penetrating Mechanism	Penetrating
58	Male	1	19:08:00	Intensive		29	Handgun	Penetrating
17	Male	1	04:46:00	Step-Down		9	MVC	Blunt
36	Female	1	09:44:00	Step-Down		5	Fall Under 1m (3.3 ft)	Blunt
22	Male	1	03:37:00	Step-Down		4	Assault, Not Applicable	Blunt
51	Male	1	15:12:00	Floor		10	Other Blunt Mechanism, Not Applicable	Blunt
52	Male	1	01:28:00	Intensive		24	MVC	Blunt
53	Female	1	23:55:00	Operating	Floor	11	Handgun, Assault	Penetrating
17	Male	1	22:20:00	Operating	Floor	10	MVC, Not Applicable	Blunt
45	Male	1	04:46:00	Floor		4	ATV	Blunt
74	Female	1	04:35:00	Floor		6	Fall 1m - 6m (3.3 - 19.7 ft)	Blunt
91	Male	1	08:41:00	Floor		9	Fall Under 1m (3.3 ft)	Blunt
28	Male	1	04:28:00	Operating	Step-Down Unit	13	Handgun	Penetrating
63	Female	1	22:05:00	Step-Down		11	Fall - NFS	Blunt
34	Male	1	20:39:00	Morgue		8	Motorcycle, Not Applicable	Blunt
23	Female	7	02:01:00	Step-Down		29	ATV, Not Applicable	Blunt
25	Male	7	09:53:00	Intensive		9	MVC, Not Applicable	Blunt
56	Male	7	05:09:00	Step-Down		9	MVC	Blunt
38	Male	7	05:59:00	Step-Down		8	Motorcycle	Blunt
23	Male	7	08:35:00	Intensive		25	Assault	Penetrating
25	Female	7	11:52:00	Floor		9	MVC, Not Applicable	Blunt
52	Female	7	16:46:00	Step-Down		18	ATV	Blunt
57	Female	7	23:30:00	Floor		4	Fall 1m - 6m (3.3 - 19.7 ft), Not Applic	Blunt
47	Male	7	11:40:00	Step-Down		18	Motorcycle	Blunt
68	Male	7	05:02:00	Floor		9	Fall Over 6m (19.7 ft), Not Applicable	Blunt
57	Female	7	23:55:00	Operating	Floor	9	Fall Under 1m (3.3 ft)	Blunt
20	Female	7	18:30:00	Step-Down		22	MVC	Blunt
92	Female	7	11:40:00	Step-Down		14	Fall - NFS	Blunt
39	Female	7	19:41:00	Intensive		16	Other Blunt Mechanism	Blunt
72	Female	7	13:09:00	Step-Down		25	MVC	Blunt
32	Male	7	04:06:00	Not Applic		38	MVC	Blunt
36	Male	7	15:30:00	Floor		2	Fall Under 1m (3.3 ft)	Blunt
24	Male	6	04:25:00	Operating	Floor	6	Motorcycle, Not Applicable	Blunt
59	Male	6	16:42:00	Intensive		20	Handgun	Penetrating
50	Male	6	19:40:00	Step-Down		14	Motorcycle	Blunt
62	Male	6	16:45:00	Step-Down		17	Motorcycle	Blunt
31	Male	6	15:49:00	Intensive		17	MVC	Blunt
52	Female	6	22:55:00	Step-Down		29	Pedestrian	Blunt
52	Male	6	11:01:00	Floor		1	Assault	Blunt
74	Male	6	09:56:00	Intensive		20	Fall Under 1m (3.3 ft)	Blunt
63	Male	6	09:20:00	Operating	Floor	9	Fall Under 1m (3.3 ft)	Blunt
67	Male	6	15:10:00	Step-Down		5	Motorcycle	Blunt
62	Female	6	09:27:00	Step-Down		17	MVC	Blunt
55	Male	6	23:06:00	Floor		4	MVC	Blunt
33	Female	5	01:35:00	Operating	Step-Down Unit	18	MVC	Blunt
68	Male	5	01:05:00	Step-Down		13	Fall - NFS	Blunt
31	Male	5	23:20:00	Step-Down		21	Motorcycle, Not Applicable	Blunt
46	Female	5	00:22:00	Step-Down		10	Fall 1m - 6m (3.3 - 19.7 ft), Not Applic	Blunt
70	Female	5	04:10:00	Step-Down		29	Fall 1m - 6m (3.3 - 19.7 ft), Not Applic	Blunt
38	Female	5	19:27:00	Intensive		6	Bicycle, Not Applicable	Blunt
62	Male	5	14:59:00	Step-Down		4	Fall 1m - 6m (3.3 - 19.7 ft), Fall 1m -	Blunt
88	Male	5	07:29:00	Intensive		8	Fall 1m - 6m (3.3 - 19.7 ft), Not Applic	Blunt
81	Female	5	19:48:00	Intensive		17	Fall 1m - 6m (3.3 - 19.7 ft), Not Applic	Blunt
34	Female	4	00:33:00	Step-Down		9	MVC	Blunt
28	Male	4	23:04:00	Step-Down		24	MVC, Not Applicable	Blunt
42	Male	4	18:33:00	Operating	Floor	4	Fall 1m - 6m (3.3 - 19.7 ft)	Blunt
70	Female	4	03:00:00	Operating	Floor	2	Fall 1m - 6m (3.3 - 19.7 ft), Not Applic	Blunt
52	Male	4	22:24:00	Floor		5	Motorcycle, Not Applicable	Blunt
32	Male	4	21:45:00	Operating	Floor	9	Motorcycle	Blunt
56	Male	4	14:56:00	Step-Down		5	Fall 1m - 6m (3.3 - 19.7 ft)	Blunt
19	Male	4	08:10:00	Operating	Floor	4	Other Penetrating Mechanism, Not Applica	Penetrating
30	Female	4	19:24:00	Operating	Step-Down Unit	14	MVC, Not Applicable	Blunt
51	Male	4	15:12:00	Floor		9	Fall 1m - 6m (3.3 - 19.7 ft)	Blunt
82	Female	4	09:30:00	Step-Down		17	MVC	Blunt
87	Female	4	19:08:00	Intensive		18	Fall - NFS	Blunt
53	Male	4	22:50:00	Operating	Intensive Care Unit	33	Other Penetrating Mechanism, Not Applica	Penetrating
86	Male	4	23:21:00	Operating	Step-Down Unit	9	Fall Under 1m (3.3 ft), Not Applicable	Blunt
48	Male	4	04:11:00	Intensive		35	MVC	Blunt
78	Female	4	07:55:00	Step-Down		22	Fall 1m - 6m (3.3 - 19.7 ft), Not Applic	Blunt
54	Male	4	18:19:00	Step-Down		22	ATV	Blunt
18	Male	3	00:09:00	Intensive		29	MVC	Blunt
31	Male	3	18:19:00	Intensive		5	MVC	Blunt
31	Male	3	20:08:00	Intensive		9	MVC, Not Applicable	Blunt
22	Male	3	22:11:00	Operating	Floor	9	Handgun, Assault	Penetrating
24	Female	3	18:20:00	Floor		10	MVC, Not Applicable	Blunt
57	Male	3	20:07:00	Floor		9	Fall Under 1m (3.3 ft)	Blunt
35	Female	3	06:25:00	Operating	Floor	8	MVC, Not Applicable	Blunt
57	Female	3	00:49:00	Step-Down		4	Fall 1m - 6m (3.3 - 19.7 ft)	Blunt
22	Male	3	11:55:00	Morgue		1	Other Gun, Not Applicable	Penetrating
45	Male	2	10:17:00	Step-Down		1	Fall - NFS	Blunt
58	Male	2	15:39:00	Observatio		2	Fall 1m - 6m (3.3 - 19.7 ft), Not Applic	Blunt
18	Male	2	01:37:00	Step-Down		4	Fall Under 1m (3.3 ft), Not Applicable	Blunt
22	Male	2	12:04:00	Floor		9	Fall 1m - 6m (3.3 - 19.7 ft), Not Applic	Blunt
16	Male	2	13:12:00	Floor		10	Motorcycle	Blunt
73	Male	2	14:45:00	Intensive		14	MVC, Not Applicable	Blunt
82	Female	2	12:55:00	Step-Down		9	Fall Under 1m (3.3 ft), Not Applicable	Blunt
20	Female	2	18:34:00	Step-Down		13	Motorcycle	Blunt
40	Female	2	22:33:00	Operating	Floor	9	MVC	Blunt
84	Male	2	22:30:00	Operating	Step-Down Unit	21	Fall 1m - 6m (3.3 - 19.7 ft)	Blunt
33	Male	2	18:30:00	Step-Down		5	Motorcycle, Not Applicable	Blunt
21	Male	2	01:55:00	Step-Down		14	MVC, Not Applicable	Blunt
81	Female	2	23:50:00	Floor		4	Fall Under 1m (3.3 ft), Not Applicable	Blunt
83	Male	2	18:35:00	Step-Down		13	Fall Under 1m (3.3 ft)	Blunt
35	Male	2	15:25:00	Step-Down		22	MVC	Blunt
42	Male	2	22:32:00	Step-Down		5	MVC	Blunt
75	Female	2	09:59:00	Step-Down		9	Fall - NFS	Blunt
35	Male	2	19:17:00	Intensive		22	MVC	Blunt
78	Male	2	23:20:00	Step-Down		11	MVC, Not Applicable	Blunt
62	Female	2	19:44:00	Step-Down		14	MVC	Blunt
94	Female	2	12:44:00	Floor		9	Fall - NFS	Blunt
88	Male	2	20:55:00	Step-Down		14	MVC	Blunt
52	Male	2	05:16:00	Step-Down		11	Pedestrian, Not Applicable	Blunt
91	Male	2	18:41:00	Operating	Floor	4	Fall 1m - 6m (3.3 - 19.7 ft)	Blunt
83	Female	2	20:20:00	Step-Down		9	MVC	Blunt
34	Male	2	00:12:00	Morgue		1	Other Gun, Not Applicable	Penetrating
53	Male	1	04:24:00	Step-Down		10	Assault, Knife	Penetrating
23	Male	1	06:13:00	Step-Down		34	MVC	Blunt
32	Female	1	16:40:00	Step-Down		5	MVC, Not Applicable	Blunt
70	Male	1	14:50:00	Intensive		43	MVC, Not Applicable	Blunt
45	Male	1	01:22:00	Operating	Floor	8	Assault	Blunt
66	Male	1	05:30:00	Step-Down		16	Fall 1m - 6m (3.3 - 19.7 ft), Not Applic	Blunt
63	Male	1	19:49:00	Floor		4	Motorcycle, Not Applicable	Blunt
64	Male	1	22:33:00	Step-Down		9	MVC	Blunt
50	Male	1	05:33:00	Intensive		9	Other Blunt Mechanism	Other
31	Male	1	02:50:00	Intensive		14	MVC, Not Applicable	Blunt
18	Female	1	11:15:00	Intensive		10	MVC	Blunt
76	Female	1	13:40:00	Step-Down		17	Bicycle	Blunt
54	Male	1	16:56:00	Intensive		18	Motorcycle	Blunt
19	Male	1	16:40:00	Step-Down		10	Motorcycle, Not Applicable	Blunt
28	Male	7	01:00:00	Floor		1	Other Blunt Mechanism	Blunt
42	Male	7	08:48:00	Operating	Floor	4	Fall 1m - 6m (3.3 - 19.7 ft)	Blunt
28	Female	7	19:30:00	Floor		5	MVC	Blunt
49	Male	7	18:20:00	Floor		5	Other Penetrating Mechanism, Not Applica	Penetrating
25	Male	7	20:56:00	Floor		4	MVC, Not Applicable	Blunt
58	Male	7	22:48:00	Step-Down		13	Motorcycle	Blunt
79	Male	7	20:54:00	Floor		10	Fall Under 1m (3.3 ft)	Blunt
46	Male	7	20:30:00	Intensive		21	Other Penetrating Mechanism, Not Applica	Penetrating
85	Male	7	02:30:00	Floor		1	Fall Under 1m (3.3 ft)	Blunt
29	Male	7	19:24:00	Intensive		19	MVC	Blunt
62	Male	7	21:55:00	Operating	Intensive Care Unit	18	Other Gun, Not Applicable	Penetrating
97	Female	6	00:38:00	Floor		2	Fall Under 1m (3.3 ft)	Blunt
43	Female	6	15:02:00	Step-Down		4	MVC	Blunt
50	Male	6	01:53:00	Intensive		14	MVC, Not Applicable	Blunt
68	Male	6	23:52:00	Step-Down		10	Fall - NFS	Blunt
69	Male	6	18:29:00	Step-Down		13	Pedestrian	Blunt
40	Male	6	14:00:00	Intensive		22	Motorcycle	Blunt
73	Male	6	12:15:00	Intensive		50	Fall 1m - 6m (3.3 - 19.7 ft)	Blunt
75	Female	6	23:00:00	Floor		4	Fall 1m - 6m (3.3 - 19.7 ft)	Blunt
69	Female	6	02:50:00	Intensive		25	Fall 1m - 6m (3.3 - 19.7 ft), Not Applic	Blunt
55	Female	6	21:50:00	Morgue		16	MVC, Not Applicable	Blunt
65	Male	5	12:10:00	Step-Down		16	Fall 1m - 6m (3.3 - 19.7 ft), Not Applic	Blunt
69	Male	5	02:41:00	Step-Down		13	Fall 1m - 6m (3.3 - 19.7 ft), Not Applic	Blunt
65	Male	5	16:36:00	Step-Down		17	Bicycle	Blunt
27	Male	5	02:26:00	Operating	Intensive Care Unit	14	Other Penetrating Mechanism	Penetrating
49	Male	5	16:45:00	Step-Down		14	Assault	Blunt
82	Female	5	19:19:00	Step-Down		29	MVC, Not Applicable	Blunt
55	Male	5	05:27:00	Step-Down		10	Pedestrian, Not Applicable	Blunt
32	Male	5	19:54:00	Intensive		22	Motorcycle	Blunt
47	Male	5	06:39:00
49	Male	4	08:02:00	Operating	Floor	5	MVC	Blunt
30	Female	4	09:31:00	Step-Down		9	MVC	Blunt
56	Male	4	09:40:00	Step-Down		17	Fall 1m - 6m (3.3 - 19.7 ft)	Blunt
83	Male	4	11:42:00	Intensive		9	Fall 1m - 6m (3.3 - 19.7 ft)	Blunt
82	Male	4	21:13:00	Intensive		29	Fall 1m - 6m (3.3 - 19.7 ft)	Blunt
84	Male	4	17:28:00	Step-Down		4		Blunt
81	Female	4	16:02:00	Floor		4	Fall Under 1m (3.3 ft)	Blunt
63	Male	4	16:19:00	Intensive		19	Motorcycle	Blunt
48	Male	4	18:08:00	Operating	Floor	4	Fall Under 1m (3.3 ft)	Blunt
23	Male	4	21:10:00	Operating	Intensive Care Unit	25	Knife	Penetrating
56	Male	3	23:37:00	Operating	Step-Down Unit	4	MVC, Not Applicable	Blunt
61	Male	3	15:13:00	Intensive		48	Motorcycle	Blunt
69	Female	3	18:15:00	Floor		4	Fall 1m - 6m (3.3 - 19.7 ft), Not Applic	Blunt
48	Male	3	14:37:00	Intensive		12	Fall 1m - 6m (3.3 - 19.7 ft), Not Applic	Blunt
50	Male	3	22:01:00	Step-Down		21	Motorcycle	Blunt
38	Male	3	23:13:00	Operating		1	Other Penetrating Mechanism	Penetrating
18	Male	3	13:18:00	Step-Down		29	MVC	Blunt
70	Male	3	00:31:00	Operating	Floor	9	Fall - NFS, Not Applicable	Blunt
60	Male	3	00:39:00	Operating	Step-Down Unit	22	Fall 1m - 6m (3.3 - 19.7 ft), Not Applic	Blunt
33	Female	3	18:30:00	Step-Down		17	MVC	Blunt
61	Male	3	09:33:00	Intensive		33	Fall 1m - 6m (3.3 - 19.7 ft), Not Applic	Blunt
36	Male	3	23:48:00	Operating	Floor	9	Motorcycle	Blunt
49	Male	3	13:27:00	Operating	Floor	4	Motorcycle	Blunt
36	Female	3	20:10:00	Step-Down		17	Motorcycle	Blunt
55	Male	3	13:52:00	Morgue		1	Fall Over 6m (19.7 ft), Not Applicable	Blunt
54	Female	2	10:21:00	Step-Down		6	ATV, Not Applicable	Blunt
51	Female	2	22:15:00	Step-Down		20	Fall Over 6m (19.7 ft), Not Applicable	Blunt
19	Female	2	18:46:00	Floor		5	Fall Under 1m (3.3 ft)	Blunt
69	Female	2	01:37:00	Operating	Floor	4	Fall 1m - 6m (3.3 - 19.7 ft)	Blunt
59	Male	2	18:10:00	Step-Down		10	Fall 1m - 6m (3.3 - 19.7 ft)	Blunt
51	Male	2	00:42:00	Step-Down		11	Motorcycle, Not Applicable	Blunt
63	Male	2	00:26:00	Step-Down		9	MVC, Not Applicable	Blunt
18	Male	2	21:58:00	Floor		9	Motorcycle, Not Applicable	Blunt
22	Male	2	17:53:00	Intensive		9	Fall - NFS	Blunt
63	Female	2	21:02:00	Floor		8	Fall 1m - 6m (3.3 - 19.7 ft)	Blunt
85	Male	2	05:16:00	Step-Down		9	Fall 1m - 6m (3.3 - 19.7 ft)	Blunt
41	Female	2	01:52:00	Intensive		13	Pedestrian, Not Applicable	Blunt
19	Male	2	19:16:00	Operating	Step-Down Unit	16	Assault	Blunt
39	Female	2	17:32:00	Floor		14	MVC	Blunt
34	Male	2	15:42:00	Intensive		24	Motorcycle	Blunt
68	Female	2	19:54:00	Step-Down		14	Fall 1m - 6m (3.3 - 19.7 ft), Not Applic	Blunt
72	Female	2	16:44:00	Intensive		22	MVC, Not Applicable	Blunt
46	Male	2	22:35:00	Floor		5	Bicycle	Blunt
67	Female	2	21:34:00	Intensive		10	Fall 1m - 6m (3.3 - 19.7 ft), Not Applic	Blunt
41	Male	2	02:44:00	Intensive		24	Pedestrian, Not Applicable	Blunt
61	Male	2	13:46:00	Operating	Step-Down Unit	10	Motorcycle	Blunt
50	Male	2	15:40:00	Floor		10	Fall 1m - 6m (3.3 - 19.7 ft)	Blunt
45	Male	2	12:15:00	Morgue		24	MVC	Blunt
26	Male	1	02:59:00	Floor		9	Fall Under 1m (3.3 ft)	Blunt
90	Male	1	04:00:00	Step-Down		26	Fall - NFS	Blunt
34	Male	1	16:33:00	Home or Se		4	Other Blunt Mechanism	Blunt
38	Male	1	12:19:00	Floor		4	Other Blunt Mechanism	Blunt
60	Female	1	22:52:00	Operating	Floor	9	Fall - NFS	Blunt
67	Male	1	16:15:00	Step-Down		8	Fall 1m - 6m (3.3 - 19.7 ft), Not Applic	Blunt
37	Male	1	18:22:00	Step-Down		14	Fall Over 6m (19.7 ft), Not Applicable	Blunt
37	Female	1	20:20:00	Intensive		9	MVC	Blunt
23	Male	1	03:11:00	Step-Down		29	MVC	Blunt
78	Female	1	06:35:00	Floor		4	Fall 1m - 6m (3.3 - 19.7 ft), Not Applic	Blunt
20	Male	1	18:37:00	Step-Down		9	Fall Over 6m (19.7 ft), Not Applicable	Blunt
54	Male	1	14:00:00	Step-Down		17	Motorcycle, Not Applicable	Blunt
29	Male	7	02:24:00	Intensive		2	Assault	Blunt
33	Male	7	04:51:00	Intensive		21	Bicycle	Blunt
33	Male	7	10:47:00	Floor		4	Other Penetrating Mechanism	Penetrating
46	Male	7	20:31:00	Operating	Intensive Care Unit	25	Knife, Not Applicable	Penetrating
25	Female	7	22:11:00	Operating	Floor	4	Biting, Not Applicable	Penetrating
41	Male	7	22:00:00	Floor		9	Fall 1m - 6m (3.3 - 19.7 ft), Not Applic	Blunt
84	Female	7	17:25:00	Intensive		9	Fall - NFS	Blunt
43	Male	7	00:14:00	Operating	Floor	4	Fall Over 6m (19.7 ft), Not Applicable	Blunt
55	Female	7	00:00:00	Step-Down		24	Fall 1m - 6m (3.3 - 19.7 ft)	Blunt
77	Male	7	17:34:00	Observatio		4	Fall Under 1m (3.3 ft)	Blunt
28	Male	7	22:33:00	Operating	Intensive Care Unit	4	Other Blunt Mechanism	Blunt
49	Male	7	01:50:00	Operating	Step-Down Unit	4	Handgun	Penetrating
16	Male	7	19:25:00	Intensive		12	MVC	Blunt
27	Male	7	06:50:00	Step-Down		5	MVC, Not Applicable	Blunt
74	Male	7	17:35:00	Observatio		16	Pedestrian	Blunt
34	Male	7	21:15:00	Intensive		10	Fall - NFS	Blunt
86	Female	6	20:30:00	Operating		9	Fall Under 1m (3.3 ft)	Blunt
53	Male	6	02:25:00	Step-Down		8	Pedestrian	Blunt
32	Male	6	14:59:00	Intensive		4	MVC, Biting	Blunt
74	Female	6	18:28:00	Step-Down		10	Fall - NFS	Blunt
45	Female	6	12:45:00	Floor		4	Fall 1m - 6m (3.3 - 19.7 ft), Not Applic	Blunt
60	Male	6	08:53:00	Step-Down		13	ATV	Blunt
75	Female	6	01:55:00	Step-Down		17	MVC	Blunt
26	Male	6	23:11:00	Operating	Intensive Care Unit	17	Handgun	Penetrating
48	Male	6	22:42:00	Intensive		22	Pedestrian	Blunt
29	Male	6	01:23:00	Operating	Intensive Care Unit	20	Other Gun	Penetrating
67	Male	6	12:45:00	Intensive		26	Bicycle, Not Applicable	Blunt
30	Female	6	16:41:00	Floor		4	Fall Under 1m (3.3 ft)	Blunt
19	Female	5	23:30:00	Step-Down		14	MVC, Not Applicable	Blunt
91	Male	5	04:39:00	Floor		5	Fall Under 1m (3.3 ft), Not Applicable	Blunt
32	Female	5	16:50:00	Step-Down		9	MVC	Blunt
43	Female	5	04:30:00	Step-Down		17	MVC	Blunt
65	Male	5	22:19:00	Step-Down		4	Fall 1m - 6m (3.3 - 19.7 ft)	Blunt
38	Male	5	12:51:00	Step-Down		10	Other Gun, Not Applicable	Penetrating
48	Male	4	21:08:00	Step-Down		14	Fall - NFS	Blunt
25	Female	4	19:34:00	Step-Down		4	Unknown, Not Applicable	Blunt
51	Male	4	22:23:00	Operating	Floor	4	Assault	Blunt
80	Male	4	13:30:00	Operating	Floor	1	Shotgun, Not Applicable	Blunt
26	Male	4	12:41:00	Step-Down		5	Fall 1m - 6m (3.3 - 19.7 ft)	Blunt
47	Female	4	23:50:00	Floor		4	Fall 1m - 6m (3.3 - 19.7 ft)	Blunt
34	Male	4	22:54:00	Step-Down		1	Other Penetrating Mechanism	Penetrating
53	Male	4	20:07:00	Step-Down		17	Fall Over 6m (19.7 ft)	Blunt
25	Male	4	17:20:00	Step-Down		4	Other Blunt Mechanism	Blunt
51	Male	4	23:38:00	Floor		5	MVC	Blunt
78	Female	4	21:57:00	Floor		5	Fall Under 1m (3.3 ft)	Blunt
62	Female	4	00:05:00	Floor		24	Fall Over 6m (19.7 ft)	Not Applicable
51	Male	4	15:07:00	Operating	Intensive Care Unit	25	MVC	Blunt
64	Male	3	22:35:00	Intensive		17	Fall - NFS	Blunt
23	Female	3	07:44:00	Step-Down		1	MVC	Blunt
28	Male	3	14:38:00	Operating	Floor	2	Other Penetrating Mechanism, Not Applica	Penetrating
45	Male	3	07:20:00	Step-Down		1	Assault	Blunt
28	Male	3	12:04:00	Observatio		1	Other Blunt Mechanism	Blunt
34	Male	3	19:50:00	Floor		9	Handgun	Penetrating
23	Female	3	17:03:00	Step-Down		22	MVC	Blunt
26	Male	3	03:03:00	Operating	Step-Down Unit	10	Handgun	Penetrating
64	Male	3	12:07:00	Step-Down		10	Other Blunt Mechanism	Blunt
40	Male	3	12:32:00	Intensive		27	Fall Over 6m (19.7 ft), Not Applicable	Blunt
78	Male	3	00:01:00	Step-Down		10	Handgun, Not Applicable	Penetrating
82	Male	2	03:36:00	Step-Down		5	Fall Under 1m (3.3 ft)	Blunt
28	Male	2	00:18:00	Floor		4	Fall Under 1m (3.3 ft)	Blunt
78	Female	2	19:22:00	Floor		14	MVC	Blunt
45	Male	2	08:57:00	Floor		4	Motorcycle	Blunt
35	Male	2	12:14:00	Step-Down		25	Fall Under 1m (3.3 ft), Not Applicable	Blunt
82	Female	2	18:36:00	Observatio		4	Fall Under 1m (3.3 ft)	Blunt
68	Female	2	07:25:00	Floor		9	Fall Under 1m (3.3 ft)	Blunt
68	Female	2	19:13:00	Step-Down		14	MVC, Not Applicable	Blunt
85	Female	2	20:59:00	Intensive		12	MVC	Blunt
67	Male	2	17:48:00	Intensive		22	MVC, Not Applicable	Blunt
77	Male	1	00:18:00	Step-Down		5	Fall 1m - 6m (3.3 - 19.7 ft)	Blunt
63	Female	1	20:38:00	Floor		4	MVC	Blunt
40	Male	1	05:40:00	Floor		9	Motorcycle	Blunt
68	Male	1	16:04:00	Step-Down		1	Fall Under 1m (3.3 ft), Not Applicable	Blunt
49	Female	1	18:53:00	Floor		9	MVC	Blunt
54	Male	1	03:56:00	Floor		9	Fall Under 1m (3.3 ft), Not Applicable	Blunt
18	Male	1	23:31:00	Intensive		20	Handgun, Not Applicable	Penetrating
55	Male	1	19:50:00	Step-Down		5	Other Blunt Mechanism	Blunt
20	Male	1	16:24:00	Step-Down		5	MVC	Blunt
23	Female	1	23:50:00	Step-Down		4	MVC	Blunt
48	Female	1	17:06:00	Intensive		9	Motorcycle	Blunt
17	Male	1	15:56:00	Step-Down		10	Handgun	Penetrating
25	Female	1	12:33:00	Floor		5	Motorcycle	Blunt
32	Male	1	19:30:00	Intensive		24	Other Gun, Not Applicable	Penetrating
19	Male	1	13:31:00	Intensive		22	Other Blunt Mechanism	Blunt
24	Male	1	16:18:00	Step-Down		29	MVC, Not Applicable	Blunt
28	Male	1	23:45:00	Floor		4	MVC	Blunt
54	Male	1	23:28:00	Intensive		34	MVC, Not Applicable	Blunt
25	Male	1	05:15:00	Step-Down		17	MVC, Not Applicable	Blunt
44	Female	1	00:38:00	Step-Down		14	MVC	Blunt
39	Male	1	12:55:00	Intensive		17	Motorcycle	Blunt
62	Female	7	12:15:00	Step-Down		13	Bicycle, Not Applicable	Blunt
21	Male	7	02:51:00	Intensive		1	MVC	Blunt
44	Female	7	05:24:00	Floor		4	Not Applicable	Blunt
16	Male	7	12:42:00	Floor		9	Handgun	Penetrating
41	Male	7	16:36:00	Step-Down		29	Motorcycle, Not Applicable	Blunt
57	Male	7	15:00:00	Step-Down		17	Motorcycle	Blunt
56	Female	7	10:44:00	Floor		5	MVC, Not Applicable	Blunt
39	Female	7	14:26:00	Step-Down		12	Fall 1m - 6m (3.3 - 19.7 ft)	Blunt
16	Male	7	17:49:00	Not Applic		4	MVC	Blunt
73	Female	6	18:24:00	Intensive		36	MVC	Blunt
59	Male	6	17:30:00	Step-Down		13	Fall 1m - 6m (3.3 - 19.7 ft), Not Applic	Blunt
49	Male	6	19:00:00	Step-Down		14	MVC, Not Applicable	Blunt
91	Female	6	03:22:00	Step-Down		9	Fall Under 1m (3.3 ft)	Blunt
77	Female	6	16:49:00	Step-Down		18	Fall Under 1m (3.3 ft), Not Applicable	Blunt
76	Female	6	10:00:00	Intensive		25	Fall 1m - 6m (3.3 - 19.7 ft)	Blunt
72	Female	6	22:59:00	Step-Down		10	Fall - NFS	Blunt
67	Female	6	14:47:00	Floor		9	Fall Under 1m (3.3 ft)	Blunt
19	Male	6	22:24:00	Operating	Step-Down Unit	13	MVC	Blunt
75	Male	6	20:10:00	Intensive		17	Fall - NFS, Not Applicable	Blunt
31	Male	6	01:08:00	Operating	Floor	5	Motorcycle	Blunt
75	Female	6	16:35:00	Floor		9	Fall 1m - 6m (3.3 - 19.7 ft), Not Applic	Blunt
51	Female	6	19:08:00	Step-Down		19	MVC, Not Applicable	Blunt
56	Male	6	14:28:00	Intensive		18	MVC	Blunt
46	Male	6	21:31:00	Step-Down		14	Pedestrian, Not Applicable	Blunt
48	Male	5	14:15:00	Intensive		9	Fall Under 1m (3.3 ft)	Blunt
39	Male	5	11:38:00	Intensive		17	Fall - NFS	Blunt
26	Male	5	05:24:00	Step-Down		14	Fall - NFS	Blunt
84	Female	5	16:38:00	Intensive		25	Fall 1m - 6m (3.3 - 19.7 ft)	Blunt
72	Male	5	18:59:00	Operating	Step-Down Unit	4	Fall 1m - 6m (3.3 - 19.7 ft)	Blunt
85	Female	5	04:47:00	Step-Down		9	Fall Under 1m (3.3 ft), Not Applicable	Blunt
76	Male	5	19:35:00	Operating	Floor	5	Other Blunt Mechanism	Blunt
56	Female	5	22:45:00	Step-Down		5	Fall 1m - 6m (3.3 - 19.7 ft)	Blunt
49	Male	5	00:28:00	Intensive		8	Handgun	Penetrating
47	Female	4	18:58:00	Step-Down		5	MVC	Blunt
46	Male	4	00:00:00	Step-Down		17	Other Blunt Mechanism	Blunt
30	Male	4	11:38:00	Operating	Step-Down Unit	17	Fall 1m - 6m (3.3 - 19.7 ft)	Blunt
29	Male	4	21:30:00	Step-Down		12	Fall Under 1m (3.3 ft)	Blunt
31	Female	4	22:11:00	Intensive		24	MVC	Blunt
51	Male	4	11:13:00	Step-Down		9	Fall 1m - 6m (3.3 - 19.7 ft)	Blunt
64	Male	4	18:20:00	Floor		13	Pedestrian	Blunt
46	Male	4	11:37:00	Intensive		24	Fall 1m - 6m (3.3 - 19.7 ft)	Blunt
18	Female	3	23:21:00	Operating	Step-Down Unit	14	MVC, Not Applicable	Blunt
50	Male	3	23:45:00	Step-Down		14	Other Blunt Mechanism	Blunt
41	Male	3	11:23:00	Step-Down		16	MVC	Blunt
38	Male	2	11:05:00	Step-Down		4	Assault	Blunt
61	Female	2	17:45:00	Step-Down		21	Fall - NFS	Blunt
66	Male	2	21:45:00	Operating	Step-Down Unit	17	Motorcycle, Not Applicable	Blunt
17	Male	2	03:35:00	Step-Down		17	MVC, Not Applicable	Blunt
30	Male	2	20:14:00	Step-Down		5	Handgun	Penetrating
46	Male	2	09:24:00	Step-Down		13	MVC	Blunt
47	Male	2	16:25:00	Floor		4	Fall 1m - 6m (3.3 - 19.7 ft)	Blunt
55	Male	2	01:21:00	Step-Down		11	Fall 1m - 6m (3.3 - 19.7 ft), Not Applic	Blunt
79	Male	2	19:48:00	Step-Down		4	Other Blunt Mechanism	Blunt
24	Female	2	02:27:00	Intensive		43	MVC	Blunt
19	Male	1	01:51:00	Floor		9	MVC, Not Applicable	Blunt
30	Male	1	01:01:00	Floor		5	Motorcycle	Blunt
25	Female	1	14:34:00	Floor		6	MVC, Not Applicable	Blunt
21	Male	1	05:47:00	Step-Down		9	MVC	Blunt
79	Female	1	17:40:00	Step-Down		14	Fall 1m - 6m (3.3 - 19.7 ft)	Blunt
90	Male	1	18:33:00	Intensive		26	Fall 1m - 6m (3.3 - 19.7 ft), Not Applic	Blunt
68	Male	1	20:40:00	Intensive		17	Fall 1m - 6m (3.3 - 19.7 ft), Not Applic	Blunt
77	Female	1	02:20:00	Step-Down		9	Fall Under 1m (3.3 ft), Not Applicable	Blunt
27	Male	1	18:30:00	Step-Down		9	Other Blunt Mechanism, Not Applicable	Blunt
71	Male	1	17:06:00	Step-Down		20	Fall 1m - 6m (3.3 - 19.7 ft)	Blunt
52	Male	1	00:21:00	Intensive		27	MVC, Not Applicable	Blunt
56	Female	1	01:50:00	Step-Down		9	MVC	Blunt
56	Female	1	23:25:00	Floor		8	Fall Under 1m (3.3 ft)	Blunt
90	Female	1	05:39:00	Floor		9	Fall Under 1m (3.3 ft)	Blunt
21	Male	1	00:23:00	Morgue		1	Other Gun, MVC	Penetrating
86	Female	7	05:05:00	Floor		4	Fall Under 1m (3.3 ft)	Blunt
80	Male	7	01:49:00	Step-Down		22	MVC	Blunt
31	Male	7	03:35:00	Intensive		12	MVC	Blunt
23	Male	7	22:10:00	Operating	Floor	4	Other Penetrating Mechanism, Not Applica	Penetrating
44	Female	7	01:57:00	Floor		4	ATV	Blunt
28	Male	7	09:59:00	Operating	Step-Down Unit	14	Handgun	Penetrating
54	Male	7	01:23:00	Floor		10	Pedestrian, Not Applicable	Blunt
83	Female	7	21:12:00	Step-Down		14	MVC, Not Applicable	Blunt
50	Male	7	04:19:00	Floor		21	Fall 1m - 6m (3.3 - 19.7 ft)	Blunt
52	Male	7	17:31:00	Step-Down		22	Motorcycle	Blunt
39	Male	7	18:30:00	Floor		14	Other Blunt Mechanism	Blunt
71	Female	7	23:55:00	Step-Down		6	Fall 1m - 6m (3.3 - 19.7 ft), Not Applic	Blunt
49	Male	7	13:59:00	Intensive		38	MVC	Blunt
21	Female	6	15:25:00	Intensive		45	Fall Over 6m (19.7 ft), Not Applicable	Blunt
67	Female	6	09:28:00	Step-Down		12	MVC, Not Applicable	Blunt
79	Female	6	15:02:00	Floor		9	Fall Under 1m (3.3 ft)	Blunt
63	Male	6	15:47:00	Step-Down		8	Fall - NFS	Blunt
18	Male	6	19:50:00	Floor		4	Fall 1m - 6m (3.3 - 19.7 ft), Not Applic	Blunt
63	Male	6	23:39:00	Floor		9	Fall Under 1m (3.3 ft)	Blunt
20	Male	6	11:24:00	Floor		9	Fall 1m - 6m (3.3 - 19.7 ft)	Blunt
52	Female	6	19:53:00	Floor		4	Fall 1m - 6m (3.3 - 19.7 ft)	Blunt
55	Male	6	22:35:00	Step-Down		14	MVC	Blunt
74	Female	6	09:46:00	Intensive		22	Fall 1m - 6m (3.3 - 19.7 ft), Not Applic	Blunt
63	Male	5	13:48:00	Floor		9	Fall Under 1m (3.3 ft), Not Applicable	Blunt
24	Male	5	19:40:00	Observatio		4	MVC	Blunt
87	Female	5	17:32:00	Step-Down		9	Fall 1m - 6m (3.3 - 19.7 ft), Not Applic	Blunt
20	Male	5	23:01:00	Floor		17	Assault	Blunt
31	Female	5	16:02:00	Floor		5	Fall - NFS	Blunt
45	Male	5	15:14:00	Step-Down		10	Fall 1m - 6m (3.3 - 19.7 ft), Not Applic	Blunt
66	Female	5	22:07:00	Floor		9	MVC, Not Applicable	Blunt
76	Male	5	12:15:00	Step-Down		22	Fall 1m - 6m (3.3 - 19.7 ft)	Blunt
54	Female	4	08:48:00	Floor		1	MVC	Blunt
79	Female	4	20:47:00	Home or Se		1	Other Blunt Mechanism	Penetrating
36	Male	4	08:40:00	Step-Down		2	MVC, Not Applicable	Blunt
52	Male	4	19:43:00	Step-Down		13	Motorcycle	Blunt
45	Male	4	18:35:00	Intensive		24	Assault	Blunt
70	Male	4	00:49:00	Step-Down		14	Fall 1m - 6m (3.3 - 19.7 ft), Not Applic	Blunt
19	Female	4	19:45:00	Operating	Floor	10	Fall 1m - 6m (3.3 - 19.7 ft), Not Applic	Blunt
45	Male	4	23:00:00	Operating		9	MVC	Blunt
45	Male	4	16:55:00	Intensive		17	MVC, Not Applicable	Blunt
49	Female	4	03:30:00	Step-Down		14	MVC	Blunt
57	Male	4	11:54:00	Operating	Step-Down Unit	8	Other Blunt Mechanism	Blunt
20	Male	4	18:32:00	Operating	Intensive Care Unit	38	Motorcycle	Blunt
68	Male	4	23:35:00	Operating	Intensive Care Unit	25	Fall 1m - 6m (3.3 - 19.7 ft), Not Applic	Blunt
44	Female	4	15:42:00	Morgue		9	Handgun, Not Applicable	Penetrating
39	Male	4	02:57:00	Morgue		6	Pedestrian, Not Applicable	Blunt
45	Male	3	20:00:00	Floor		4	MVC	Blunt
75	Female	3	08:50:00	Operating	Step-Down Unit	4	Fall Under 1m (3.3 ft), Not Applicable	Blunt
20	Female	3	13:49:00	Floor		5	MVC, Not Applicable	Blunt
78	Female	3	08:15:00	Operating	Step-Down Unit	9	Fall 1m - 6m (3.3 - 19.7 ft), Not Applic	Blunt
23	Female	3	13:11:00	Step-Down		14	MVC, Not Applicable	Blunt
59	Female	3	23:51:00	Floor		1	Fall Under 1m (3.3 ft)	Blunt
31	Male	3	23:18:00	Step-Down		6	MVC, Not Applicable	Blunt
48	Male	3	21:59:00	Operating		4	ATV, Not Applicable	Blunt
20	Male	3	06:51:00	Step-Down		14	Fall Over 6m (19.7 ft), Not Applicable	Blunt
33	Male	3	22:45:00	Floor		12	MVC	Blunt
18	Female	3	19:55:00	Operating	Floor	10	Other Blunt Mechanism	Blunt
49	Female	3	17:14:00	Operating	Floor	5	MVC	Blunt
39	Female	3	20:00:00	Operating	Floor	9	MVC	Blunt
74	Male	3	13:41:00	Step-Down		12	MVC, Not Applicable	Blunt
18	Male	2	17:03:00	Operating	Floor	4	Other Penetrating Mechanism, Not Applica	Penetrating
64	Female	2	13:42:00	Observatio		4	Fall Under 1m (3.3 ft)	Blunt
90	Female	2	16:00:00	Floor		5	Fall 1m - 6m (3.3 - 19.7 ft), Not Applic	Blunt
46	Male	2	15:50:00	Observatio		9	Motorcycle	Blunt
72	Male	2	08:36:00	Step-Down		14	Fall Under 1m (3.3 ft), Not Applicable	Blunt
41	Male	2	16:39:00	Operating	Floor	9	Other Blunt Mechanism	Blunt
62	Male	2	15:55:00	Step-Down		8	Fall 1m - 6m (3.3 - 19.7 ft)	Blunt
20	Male	2	20:27:00	Morgue		1	Other Gun, Not Applicable	Penetrating
37	Male	1	20:29:00	Floor		5	Assault, Not Applicable	Blunt
48	Male	1	16:55:00	Step-Down		13	Other Blunt Mechanism	Blunt
49	Male	1	17:48:00	Step-Down		14	Motorcycle	Blunt
48	Male	1	12:45:00	Floor		14	MVC	Blunt
18	Female	1	03:20:00	Operating	Morgue	51	MVC	Blunt
39	Male	1	01:44:00	Observatio		5	Motorcycle	Blunt
25	Male	1	01:28:00	Step-Down		10	Fall Under 1m (3.3 ft), Not Applicable	Blunt
55	Male	1	13:34:00	Floor		5	Fall 1m - 6m (3.3 - 19.7 ft), Not Applic	Blunt
87	Male	1	19:11:00	Intensive		33	MVC, Not Applicable	Blunt
91	Male	1	01:34:00	Step-Down		26	Fall Under 1m (3.3 ft)	Blunt
28	Female	1	11:06:00	Floor		29	MVC	Blunt
23	Female	1	16:27:00	Step-Down		14	MVC, MVC	Blunt
60	Male	1	02:26:00	Step-Down		14	MVC, Not Applicable	Blunt
22	Male	1	20:02:00	Step-Down		22	Fall Over 6m (19.7 ft)	Blunt
29	Male	1	16:27:00	Step-Down		21	MVC	Blunt
28	Male	1	01:34:00	Intensive		5	MVC	Blunt
33	Male	1	20:18:00	Intensive		1	MVC	Blunt
77	Female	1	21:42:00	Operating	Intensive Care Unit	25	Fall - NFS	Blunt
32	Male	1	21:18:00	Floor		10	MVC, Not Applicable	Blunt
58	Female	1	22:20:00	Step-Down		13	Other Blunt Mechanism	Blunt
41	Male	1	22:54:00	Intensive		29	Motorcycle	Blunt
77	Male	1	19:15:00	Step-Down		14	Motorcycle, Not Applicable	Blunt
48	Male	1	02:45:00	Intensive		75	MVC, Not Applicable	Blunt
43	Male	7	12:21:00	Operating	Floor	4	Other Penetrating Mechanism	Blunt
35	Female	7	22:06:00	Step-Down		9	MVC	Blunt
35	Male	7	09:34:00	Step-Down		13	MVC	Blunt
58	Female	7	17:53:00	Floor		1	Fall 1m - 6m (3.3 - 19.7 ft)	Blunt
56	Female	7	08:50:00	Floor		9	Fall 1m - 6m (3.3 - 19.7 ft)	Blunt
24	Female	7	04:06:00	Intensive		1	MVC, Not Applicable	Blunt
43	Male	7	18:44:00	Operating	Floor	6	Motorcycle, Not Applicable	Blunt
54	Male	7	10:55:00	Step-Down		9	Fall 1m - 6m (3.3 - 19.7 ft)	Blunt
48	Male	7	19:03:00	Intensive		26	Other Penetrating Mechanism	Penetrating
39	Male	7	21:37:00	Intensive		43	Motorcycle, Not Applicable	Blunt
43	Male	7	16:38:00	Intensive		17	Motorcycle	Blunt
35	Female	7	21:23:00	Step-Down		10	MVC, Not Applicable	Blunt
54	Female	6	20:30:00	Floor		5	Fall 1m - 6m (3.3 - 19.7 ft), Not Applic	Blunt
84	Female	6	16:40:00	Step-Down		9	MVC	Blunt
85	Female	6	21:04:00	Floor		4	Fall 1m - 6m (3.3 - 19.7 ft)	Blunt
25	Male	6	00:15:00	Operating	Floor	5	Motorcycle	Blunt
26	Male	6	02:00:00	Intensive		10	Knife, Not Applicable	Penetrating
41	Male	6	17:59:00	Step-Down		24	Motorcycle	Blunt
42	Male	6	09:13:00	Step-Down		10	Other Blunt Mechanism, Not Applicable	Blunt
23	Female	6	11:34:00	Floor		13	Motorcycle	Blunt
44	Male	6	22:15:00	Step-Down		8	Knife	Penetrating
24	Male	6	01:53:00	Operating	Step-Down Unit	13	Knife, Assault	Penetrating
25	Male	6	21:34:00	Step-Down		10	MVC	Blunt
36	Female	6	20:53:00	Intensive		4	MVC	Blunt
19	Male	6	16:14:00	Intensive		24	MVC	Blunt
30	Female	6	01:50:00	Intensive		19	MVC, Not Applicable	Blunt
47	Female	6	22:51:00	Intensive		21	MVC	Blunt
49	Male	6	21:36:00	Step-Down		13	Fall 1m - 6m (3.3 - 19.7 ft)	Blunt
31	Male	5	12:26:00	Floor		4	Fall 1m - 6m (3.3 - 19.7 ft), Not Applic	Blunt
30	Male	5	10:40:00	Intensive		8	Other Blunt Mechanism	Blunt
57	Female	5	21:16:00	Step-Down		19	Fall 1m - 6m (3.3 - 19.7 ft)	Blunt
27	Male	5	19:07:00	Intensive		33	MVC	Blunt
41	Male	5	17:11:00	Operating	Step-Down Unit	9	Other Penetrating Mechanism, Assault	Penetrating
68	Female	5	13:09:00	Step-Down		17	MVC, Not Applicable	Blunt
73	Male	5	00:00:00	Operating	Intensive Care Unit	16	MVC	Blunt
77	Male	5	18:57:00	Operating		5	MVC	Blunt
33	Male	5	19:30:00	Step-Down		9	Motorcycle	Blunt
19	Male	5	08:18:00	Step-Down		17	MVC	Blunt
47	Female	4	07:28:00	Step-Down		12	MVC, Not Applicable	Blunt
52	Male	4	00:13:00	Floor		9	MVC	Blunt
36	Male	4	20:07:00	Floor		10	Other Gun	Penetrating
19	Female	4	14:02:00	Operating	Floor	9	MVC	Blunt
53	Male	4	23:16:00	Step-Down		9	Assault	Blunt
32	Male	4	08:53:00	Step-Down		17	MVC	Blunt
83	Female	4	17:58:00	Step-Down		5	MVC, Not Applicable	Blunt
23	Female	4	19:30:00	Intensive		27	MVC, Not Applicable	Blunt
23	Male	4	19:57:00	Intensive		34	MVC	Blunt
17	Female	4	17:57:00	Floor		10	MVC	Blunt
25	Male	4	20:04:00	Intensive		24	Handgun, Not Applicable	Penetrating
70	Male	3	13:25:00	Step-Down		5	Other Penetrating Mechanism, Not Applica	Penetrating
68	Male	3	14:24:00	Intensive		14	Fall - NFS	Blunt
36	Male	3	16:28:00	Step-Down		4	MVC	Blunt
37	Male	3	21:45:00	Intensive		21	Fall 1m - 6m (3.3 - 19.7 ft), Not Applic	Blunt
15	Female	3	16:23:00	Intensive		10	MVC	Blunt
76	Female	3	04:54:00	Operating	Floor	9	Fall 1m - 6m (3.3 - 19.7 ft), Not Applic	Blunt
83	Female	3	16:03:00	Operating	Morgue	29	MVC	Blunt
53	Female	3	17:31:00	Morgue		1	Handgun, Not Applicable	Penetrating
73	Male	2	18:05:00	Intensive		16	Fall Under 1m (3.3 ft)	Blunt
45	Male	2	22:24:00	Intensive		17	MVC	Blunt
91	Female	2	15:45:00	Step-Down		9	Fall - NFS	Blunt
89	Male	2	06:40:00	Operating	Intensive Care Unit	9	Fall 1m - 6m (3.3 - 19.7 ft), Not Applic	Blunt
62	Female	2	00:14:00	Step-Down		20	MVC	Blunt
43	Male	2	10:05:00	Floor		4	Fall Under 1m (3.3 ft), Not Applicable	Blunt
93	Female	2	14:02:00	Floor		4	Fall Under 1m (3.3 ft)	Blunt
69	Male	2	20:05:00	Step-Down		29	Fall 1m - 6m (3.3 - 19.7 ft)	Blunt
67	Male	2	15:30:00	Intensive		22	MVC, Not Applicable	Blunt
25	Male	2	18:55:00	Operating	Intensive Care Unit	27	Handgun	Penetrating
73	Male	1	11:21:00	Floor		4	MVC	Blunt
43	Male	1	23:19:00	Step-Down		10	MVC, Not Applicable	Blunt
20	Male	1	23:11:00	Floor		10	MVC	Blunt
72	Female	1	19:17:00	Floor		9	Fall 1m - 6m (3.3 - 19.7 ft)	Blunt
23	Male	1	09:01:00	Operating	Floor	4	Other Gun	Penetrating
88	Female	1	15:21:00	Step-Down		21	Fall 1m - 6m (3.3 - 19.7 ft), Not Applic	Blunt
51	Male	1	03:50:00	Observatio		10	Other Penetrating Mechanism	Penetrating
26	Male	1	02:47:00	Operating	Step-Down Unit	26	Other Gun, Not Applicable	Penetrating
58	Male	1	14:57:00	Intensive		29	Other Blunt Mechanism, Not Applicable	Blunt
37	Male	1	13:47:00	Floor		1	Other Penetrating Mechanism	Penetrating
94	Female	1	17:30:00	Step-Down		10	Fall - NFS	Blunt
82	Male	1	09:22:00	Step-Down		25	Fall Under 1m (3.3 ft)	Blunt
18	Male	7	05:59:00	Intensive		25	Handgun	Penetrating
29	Male	7	05:00:00	Step-Down		14	Assault, Not Applicable	Blunt
28	Male	7	14:21:00	Floor		4	Fall 1m - 6m (3.3 - 19.7 ft), Not Applic	Blunt
48	Male	7	20:07:00	Operating	Step-Down Unit	9	MVC, Not Applicable	Blunt
90	Male	7	15:21:00	Floor		6	MVC, Not Applicable	Blunt
90	Female	7	11:07:00	Step-Down		21	Fall 1m - 6m (3.3 - 19.7 ft)	Blunt
29	Male	7	20:07:00	Floor		10	ATV, Not Applicable	Blunt
85	Male	7	12:44:00	Step-Down		16	Fall Under 1m (3.3 ft)	Blunt
41	Male	7	19:41:00	Floor		1	Knife	Penetrating
70	Female	7	11:55:00	Intensive		14	Fall 1m - 6m (3.3 - 19.7 ft), Not Applic	Blunt
26	Male	7	10:13:00	Floor		5	Fall 1m - 6m (3.3 - 19.7 ft), Not Applic	Blunt
26	Male	7	13:26:00	Floor		17	Motorcycle	Blunt
49	Female	7	14:40:00	Step-Down		9	Motorcycle, Not Applicable	Blunt
48	Female	7	18:01:00	Floor		27	MVC	Blunt
20	Male	7	01:27:00	Step-Down		17	MVC	Blunt
83	Male	7	23:05:00	Floor		1	Fall 1m - 6m (3.3 - 19.7 ft), Not Applic	Blunt
52	Female	7	23:07:00	Floor		4	Fall 1m - 6m (3.3 - 19.7 ft), Not Applic	Blunt
19	Male	6	07:50:00	Operating	Intensive Care Unit	2	Glass	Blunt
66	Male	6	21:51:00	Observatio		10	Fall 1m - 6m (3.3 - 19.7 ft), Not Applic	Blunt
29	Male	6	09:44:00	Step-Down		4	Fall - NFS	Blunt
35	Male	6	14:32:00	Intensive		2	Other Blunt Mechanism	Blunt
64	Male	6	15:02:00	Step-Down		14	Fall 1m - 6m (3.3 - 19.7 ft)	Blunt
31	Male	6	22:41:00	Step-Down		14	Assault, Not Applicable	Blunt
46	Male	6	23:00:00	Step-Down		17	Handgun	Penetrating
50	Male	6	23:48:00	Operating	Step-Down Unit	4	Other Penetrating Mechanism, Not Applica	Penetrating
32	Female	6	10:20:00	Operating	Floor	34	MVC	Blunt
31	Female	6	07:01:00	Floor		6	Pedestrian	Blunt
47	Female	6	16:41:00	Step-Down		14	MVC	Blunt
62	Male	6	07:00:00	Step-Down		17	Pedestrian, Not Applicable	Blunt
47	Male	6	07:38:00	Operating		13	Motorcycle	Blunt
76	Male	5	13:29:00	Floor		9	Pedestrian	Blunt
69	Male	5	20:11:00	Step-Down		9	Fall 1m - 6m (3.3 - 19.7 ft), Not Applic	Blunt
23	Female	5	16:38:00	Step-Down		1	MVC	Blunt
18	Male	5	02:42:00	Step-Down		17	MVC, Not Applicable	Blunt
45	Male	5	01:02:00	Operating	Floor	4	Fall 1m - 6m (3.3 - 19.7 ft), Not Applic	Blunt
38	Male	5	12:41:00	Floor		5	Motorcycle	Blunt
73	Male	5	02:48:00	Step-Down		5	MVC	Blunt
17	Male	5	01:13:00	Intensive		29	Pedestrian, Not Applicable	Blunt
37	Male	5	20:15:00	Operating	Floor	5	Motorcycle	Blunt
69	Male	5	18:14:00	Floor		9	Fall Under 1m (3.3 ft), Not Applicable	Blunt
51	Male	5	09:50:00	Intensive		10	MVC	Blunt
70	Female	4	10:45:00	Observatio		1	Fall - NFS	Blunt
19	Female	4	10:36:00	Step-Down		9	MVC	Blunt
65	Female	4	17:00:00	Step-Down		17	Motorcycle, Not Applicable	Blunt
73	Male	4	23:42:00	Step-Down		5	Fall Under 1m (3.3 ft)	Blunt
25	Female	4	00:07:00	Intensive		29	MVC, Not Applicable	Blunt
64	Male	4	10:28:00	Step-Down		5	Other Blunt Mechanism, Not Applicable	Blunt
72	Female	4	11:41:00	Step-Down		29	MVC	Blunt
29	Female	4	01:10:00	Step-Down		13	MVC	Blunt
53	Male	4	13:53:00	Step-Down		8	MVC	Blunt
34	Male	4	06:00:00	Step-Down		17	MVC, Not Applicable	Blunt
83	Male	4	13:33:00	Intensive		20	Other Gun	Penetrating
24	Male	4	13:50:00	Operating	Intensive Care Unit	36	Bicycle, Not Applicable	Blunt
70	Male	4	18:37:00	Step-Down		22	Motorcycle	Blunt
47	Male	4	09:54:00	Floor		22	MVC	Blunt
17	Male	4	16:34:00	Operating	Step-Down Unit	14	Handgun, Not Applicable	Penetrating
38	Male	4	09:52:00	Intensive		9	Other Blunt Mechanism	Blunt
26	Male	3	13:30:00	Step-Down		4	Other Blunt Mechanism	Not Applicable
31	Female	3	15:19:00	Step-Down		17	MVC, Not Applicable	Blunt
54	Male	3	21:21:00	Floor		4	Fall Under 1m (3.3 ft)	Blunt
18	Male	3	14:45:00	Intensive		22	MVC	Blunt
74	Male	3	12:55:00	Observatio		1	Other Penetrating Mechanism	Penetrating
48	Female	3	03:14:00	Step-Down		5	Fall 1m - 6m (3.3 - 19.7 ft), Not Applic	Blunt
84	Female	3	20:45:00	Step-Down		22	Fall 1m - 6m (3.3 - 19.7 ft)	Blunt
42	Male	3	12:36:00	Intensive		9	Handgun	Penetrating
55	Male	3	14:13:00	Morgue		9	Other Gun, Not Applicable	Penetrating
51	Male	3	16:34:00	Morgue		14	Fall Over 6m (19.7 ft), Not Applicable	Blunt
22	Male	2	02:38:00	Floor		5	Handgun, Not Applicable	Penetrating
91	Female	2	10:16:00	Floor		9	Fall - NFS	Blunt
50	Male	2	15:39:00	Step-Down		10	Other Blunt Mechanism	Blunt
27	Female	2	22:24:00	Step-Down		9	MVC	Blunt
59	Female	2	09:40:00	Step-Down		14	MVC	Blunt
18	Male	2	16:00:00	Step-Down		19	Other Gun, Not Applicable	Penetrating
78	Female	2	21:15:00	Intensive		20	Fall Under 1m (3.3 ft)	Blunt
84	Female	2	08:49:00	Floor		4	Fall 1m - 6m (3.3 - 19.7 ft), Not Applic	Blunt
84	Female	1	15:41:00	Intensive		4	Fall 1m - 6m (3.3 - 19.7 ft), Not Applic	Blunt
18	Male	1	03:52:00	Step-Down		48	MVC	Blunt
100	Female	1	12:00:00	Step-Down		9	Fall - NFS	Blunt
24	Male	1	00:08:00	Step-Down		5	Motorcycle	Blunt
22	Male	1	00:55:00	Step-Down		1	Assault	Penetrating
36	Male	1	17:20:00	Floor		9	Fall Under 1m (3.3 ft)	Blunt
24	Male	1	05:18:00	Step-Down		14	MVC, Not Applicable	Blunt
77	Male	1	18:51:00	Step-Down		17	Motorcycle	Blunt
65	Female	1	04:19:00	Intensive		5	Fall Under 1m (3.3 ft)	Blunt
67	Male	1	00:45:00	Step-Down		16	Fall Under 1m (3.3 ft)	Blunt
22	Male	1	05:23:00	Operating	Step-Down Unit	14	MVC	Blunt
60	Male	1	20:10:00	Step-Down		17	MVC, Not Applicable	Blunt
83	Female	1	16:23:00	Intensive		14	Pedestrian	Blunt
53	Male	1	21:06:00	Step-Down		17	Motorcycle, Not Applicable	Blunt
68	Male	7	19:35:00	Step-Down		9	Fall Under 1m (3.3 ft)	Blunt
71	Female	7	08:46:00	Floor		4	Fall 1m - 6m (3.3 - 19.7 ft), Not Applic	Blunt
85	Female	7	08:52:00	Step-Down		9	Not Applicable	Blunt
52	Male	7	08:30:00	Observatio		10	Fall - NFS	Blunt
31	Male	7	18:47:00	Floor		2	Other Penetrating Mechanism	Penetrating
66	Male	7	19:16:00	Floor		6	Fall 1m - 6m (3.3 - 19.7 ft)	Blunt
30	Male	7	23:54:00	Intensive		9	Motorcycle	Blunt
79	Female	7	20:01:00	Intensive		25	Fall 1m - 6m (3.3 - 19.7 ft), Not Applic	Blunt
60	Male	7	17:51:00	Step-Down		9	Motorcycle	Blunt
63	Female	7	22:39:00	Intensive		14	Handgun, Not Applicable	Penetrating
48	Male	7	12:57:00	Operating	Floor	29	MVC	Blunt
39	Male	7	20:07:00	Intensive		41	Motorcycle, Not Applicable	Blunt
62	Male	7	17:00:00	Floor		5	Other Blunt Mechanism	Blunt
29	Female	6	22:40:00	Floor		9	Other Blunt Mechanism	Blunt
67	Male	6	21:57:00	Floor		14	Motorcycle, Not Applicable	Blunt
25	Male	6	23:50:00	Operating	Step-Down Unit	26	Fall Over 6m (19.7 ft), Not Applicable	Blunt
70	Male	6	23:20:00	Intensive		9	Fall Under 1m (3.3 ft), Not Applicable	Blunt
27	Male	6	19:06:00	Intensive		6	Other Blunt Mechanism	Blunt
63	Male	6	09:50:00	Floor		5		Blunt
24	Male	6	02:10:00	Operating		9	Other Gun	Penetrating
59	Male	6	17:24:00	Step-Down		17	Fall 1m - 6m (3.3 - 19.7 ft)	Blunt
56	Male	6	23:20:00	Operating		4	Other Blunt Mechanism	Blunt
44	Male	6	20:20:00	Operating	Step-Down Unit	9	Other Blunt Mechanism	Blunt
61	Male	6	20:04:00	Morgue		27	Motorcycle, Not Applicable	Blunt
44	Female	6	20:29:00	Operating	Intensive Care Unit	66	Pedestrian	Blunt
75	Male	5	19:47:00	Intensive		17	MVC	Blunt
64	Male	5	07:40:00	Step-Down		5	Fall 1m - 6m (3.3 - 19.7 ft)	Blunt
46	Female	5	15:05:00	Operating	Floor	8	Pedestrian, Assault	Blunt
71	Male	5	13:46:00	Intensive		22	Other Blunt Mechanism	Blunt
23	Male	5	21:56:00	Step-Down		17	MVC	Blunt
58	Female	5	00:15:00	Step-Down		13	MVC	Blunt
19	Male	5	20:08:00	Intensive		29	MVC	Blunt
48	Male	5	09:13:00	Operating	Floor	2	Other Blunt Mechanism, Not Applicable	Blunt
49	Male	5	08:50:00	Step-Down		14	Other Blunt Mechanism, Not Applicable	Blunt
22	Male	5	00:05:00	Operating	Intensive Care Unit	27	Handgun, Not Applicable	Penetrating
24	Male	4	02:35:00	Operating	Step-Down Unit	6	Other Penetrating Mechanism	Penetrating
51	Female	4	20:52:00	Operating	Step-Down Unit	4	Other Blunt Mechanism	Blunt
60	Male	4	21:45:00	Step-Down		11	MVC, Not Applicable	Blunt
52	Female	4	13:50:00	Floor		4	MVC, Not Applicable	Blunt
66	Male	4	16:21:00	Step-Down		8	Pedestrian	Blunt
61	Female	4	05:33:00	Step-Down		1	Knife, Not Applicable	Penetrating
55	Male	4	14:56:00	Intensive		1	Other Blunt Mechanism	Other
68	Female	3	14:06:00	Floor		4	Fall - NFS	Blunt
49	Male	3	12:43:00	Step-Down		34	ATV, Not Applicable	Blunt
44	Female	3	07:47:00	Floor		17	MVC	Blunt
65	Male	3	16:38:00	Step-Down		14	Other Blunt Mechanism, Not Applicable	Blunt
33	Male	3	17:35:00	Floor		6	Assault, Not Applicable	Blunt
63	Female	3	00:06:00	Step-Down		10	Fall 1m - 6m (3.3 - 19.7 ft)	Blunt
86	Male	3	11:08:00	Intensive		14	MVC	Blunt
20	Male	3	10:23:00	Intensive		41	MVC	Blunt
40	Female	3	02:00:00	Intensive		22	MVC	Blunt
21	Male	2	05:56:00	Step-Down		17	MVC	Blunt
71	Male	2	23:44:00	Step-Down		13	Fall Under 1m (3.3 ft)	Blunt
84	Female	2	06:30:00	Step-Down		10	Fall Under 1m (3.3 ft)	Blunt
65	Male	2	16:50:00	Operating	Floor	5	Fall Under 1m (3.3 ft)	Blunt
74	Male	2	11:40:00	Floor		4	Fall Under 1m (3.3 ft)	Blunt
39	Female	2	02:25:00	Home or Se		4	Fall Under 1m (3.3 ft), Not Applicable	Other
65	Male	2	20:16:00	Step-Down		17	Fall 1m - 6m (3.3 - 19.7 ft)	Blunt
70	Male	2	18:40:00	Operating	Floor	9	Fall 1m - 6m (3.3 - 19.7 ft)	Blunt
51	Male	2	18:06:00	Intensive		4	Assault	Blunt
17	Female	2	05:20:00	Floor		5	Bicycle	Blunt
27	Female	2	18:41:00	Step-Down		12	MVC	Blunt
36	Male	2	01:26:00	Operating	Floor	2	Other Penetrating Mechanism, Not Applica	Penetrating
32	Male	2	00:15:00	Step-Down		10	Handgun	Penetrating
54	Male	2	19:50:00	Operating	Floor	9	Fall 1m - 6m (3.3 - 19.7 ft), Not Applic	Blunt
66	Male	2	19:10:00	Step-Down		9	Fall - NFS, Not Applicable	Blunt
49	Female	1	22:28:00	Observatio		17	ATV, Not Applicable	Blunt
31	Male	1	05:52:00	Step-Down		17	ATV	Blunt
67	Male	1	09:58:00	Step-Down		5	Fall 1m - 6m (3.3 - 19.7 ft)	Blunt
52	Female	1	20:45:00	Operating	Floor	9	Motorcycle	Blunt
58	Male	1	15:11:00	Floor		9	Other Blunt Mechanism	Blunt
33	Male	1	02:25:00	Step-Down		9	Motorcycle	Blunt
81	Male	1	20:40:00	Step-Down		9	Fall 1m - 6m (3.3 - 19.7 ft)	Blunt
19	Female	1	16:20:00	Step-Down		8	Shotgun, Not Applicable	Penetrating
79	Female	1	23:40:00	Intensive		30	Fall Under 1m (3.3 ft)	Blunt
20	Female	1	01:25:00	Step-Down		9	ATV	Blunt
60	Male	1	17:00:00	Intensive		9	Fall 1m - 6m (3.3 - 19.7 ft), Not Applic	Blunt
36	Male	1	13:00:00	Step-Down		12	Motorcycle	Blunt
19	Male	1	22:11:00	Step-Down		9	Other Blunt Mechanism	Blunt
55	Male	1	15:56:00	Floor		9	Fall 1m - 6m (3.3 - 19.7 ft), Not Applic	Blunt
85	Female	1	16:17:00	Step-Down		10	MVC	Blunt
55	Male	1	21:26:00	Step-Down		14	Bicycle, Not Applicable	Blunt
49	Female	1	22:50:00	Step-Down		22	ATV, Not Applicable	Blunt
29	Male	1	13:21:00	Floor		9	Motorcycle	Blunt
16	Male	1	03:37:00	Step-Down		36	MVC	Blunt
32	Female	1	13:24:00	Step-Down		14	Motorcycle, Not Applicable	Blunt
65	Male	1	17:52:00	Floor		17	Motorcycle	Blunt
53	Male	1	17:58:00	Step-Down		10	Motorcycle	Blunt
17	Male	1	03:35:00	Operating	Intensive Care Unit	38	MVC, Not Applicable	Blunt
44	Female	1	17:10:00	Morgue		16	Other Gun, Not Applicable	Penetrating
49	Female	7	14:49:00	Step-Down		14	MVC	Blunt
45	Female	7	15:47:00	Floor		8	ATV, Not Applicable	Blunt
22	Male	7	17:03:00	Floor		9	Handgun, Not Applicable	Penetrating
46	Female	7	03:42:00	Step-Down		10	Fall 1m - 6m (3.3 - 19.7 ft)	Blunt
54	Male	7	23:41:00	Floor		9	Fall 1m - 6m (3.3 - 19.7 ft), Not Applic	Blunt
39	Male	7	13:53:00	Intensive		9	Motorcycle, Not Applicable	Blunt
0	Male	7	19:48:00	Floor		1	Fall Under 1m (3.3 ft)	Blunt
83	Female	7	18:43:00	Floor		4	Fall 1m - 6m (3.3 - 19.7 ft), Not Applic	Blunt
18	Male	7	06:32:00	Intensive		3	MVC	Blunt
28	Male	7	23:25:00	Intensive		10	MVC, Not Applicable	Blunt
24	Female	7	09:31:00	Step-Down		2	MVC	Blunt
86	Male	7	19:21:00	Floor		9	Fall Under 1m (3.3 ft)	Blunt
53	Male	7	12:50:00	Step-Down		9	Fall Over 6m (19.7 ft)	Blunt
50	Female	7	22:27:00	Intensive		25	Handgun, Not Applicable	Penetrating
39	Male	7	21:19:00	Intensive		17	Motorcycle	Blunt
46	Male	7	05:46:00	Intensive		24	Assault	Blunt
23	Female	7	09:37:00	Intensive		21	MVC, Not Applicable	Blunt
61	Male	7	09:25:00	Intensive		34	MVC, Not Applicable	Blunt
63	Female	7	17:17:00	Floor		9	Fall Under 1m (3.3 ft), Not Applicable	Blunt
57	Male	7	22:22:00	Step-Down		17	MVC	Blunt
21	Female	7	14:20:00	Step-Down		27	MVC	Blunt
42	Female	6	21:50:00	Intensive		9	Fall 1m - 6m (3.3 - 19.7 ft), Not Applic	Blunt
78	Female	6	20:38:00	Step-Down		13	MVC	Blunt
83	Male	6	15:55:00	Floor		9	Fall Under 1m (3.3 ft)	Blunt
47	Female	6	07:47:00	Step-Down		17	MVC	Blunt
18	Female	6	18:02:00	Intensive		5	Fall 1m - 6m (3.3 - 19.7 ft), Not Applic	Blunt
18	Male	6	13:49:00	Operating	Floor	5	Other Blunt Mechanism, Not Applicable	Blunt
68	Male	6	20:09:00	Intensive		9	Other Penetrating Mechanism	Penetrating
56	Female	6	17:17:00	Step-Down		9	MVC	Blunt
41	Male	6	17:04:00	Step-Down		22	MVC	Blunt
81	Male	6	07:45:00	Intensive		21	MVC	Blunt
27	Male	6	09:33:00	Intensive		29	MVC, Not Applicable	Blunt
73	Male	6	15:08:00	Step-Down		22	Pedestrian, Not Applicable	Blunt
67	Female	6	15:15:00	Intensive		34	Pedestrian	Blunt
41	Female	6	04:55:00	Operating	Floor	4	MVC	Blunt
67	Male	6	14:52:00	Intensive		18	Other Blunt Mechanism, Not Applicable	Blunt
16	Male	5	09:08:00	Step-Down		5	MVC	Blunt
32	Male	5	09:23:00	Step-Down		9	MVC, Not Applicable	Blunt
54	Male	5	16:23:00	Operating	Step-Down Unit	4	Other Blunt Mechanism	Blunt
60	Male	5	16:05:00	Intensive		29	Motorcycle	Blunt
74	Male	5	18:45:00	Floor		9	Fall 1m - 6m (3.3 - 19.7 ft), Not Applic	Blunt
34	Female	5	22:35:00	Step-Down		10	Motorcycle, Not Applicable	Blunt
24	Male	5	14:53:00	Observatio		5	MVC, Not Applicable	Blunt
36	Male	5	15:35:00	Operating	Step-Down Unit	9	Unknown	Blunt
50	Female	5	02:29:00	Operating	Floor	4	Fall 1m - 6m (3.3 - 19.7 ft)	Blunt
33	Male	5	16:36:00	Floor		4	Other Blunt Mechanism	Blunt
77	Female	5	19:20:00	Intensive		2	Pedestrian, Not Applicable	Blunt
59	Female	5	12:35:00	Floor		9	Fall Under 1m (3.3 ft)	Blunt
38	Male	5	19:04:00	Intensive		9	Knife, Not Applicable	Penetrating
56	Female	5	13:34:00	Morgue		1	MVC, Not Applicable	Blunt
68	Male	4	19:53:00	Observatio		8	Fall Under 1m (3.3 ft)	Blunt
66	Male	4	15:30:00	Step-Down		17	MVC	Blunt
55	Male	4	18:05:00	Home or Se		9	Assault, Not Applicable	Blunt
16	Male	4	06:11:00	Operating	Floor	9	Other Blunt Mechanism	Blunt
55	Male	4	20:40:00	Step-Down		13	Fall - NFS	Blunt
58	Female	4	09:48:00	Operating	Floor	10	MVC, Not Applicable	Blunt
72	Male	4	14:18:00	Intensive		17	Fall 1m - 6m (3.3 - 19.7 ft)	Blunt
44	Male	4	13:39:00	Floor		22	Pedestrian	Blunt
46	Male	3	14:41:00	Step-Down		14	MVC	Blunt
25	Male	3	19:08:00	Operating	Floor	4	Fall 1m - 6m (3.3 - 19.7 ft), Not Applic	Blunt
35	Male	3	02:30:00	Step-Down		14	MVC	Blunt
23	Female	3	13:41:00	Step-Down		1	Knife	Penetrating
24	Female	3	06:58:00	Step-Down		10	Assault	Blunt
24	Male	3	17:35:00	Step-Down		17	Pedestrian, Not Applicable	Blunt
64	Male	3	17:18:00	Operating	Intensive Care Unit	18	Handgun	Penetrating
58	Male	3	05:24:00	Intensive		19	MVC, Not Applicable	Blunt
56	Male	3	21:04:00	Step-Down		14	Assault	Blunt
21	Male	3	09:49:00	Intensive		34	MVC, Not Applicable	Blunt
27	Male	3	12:46:00	Operating	Intensive Care Unit	29	Other Gun, Not Applicable	Penetrating
89	Female	2	15:15:00	Step-Down		5	MVC, Not Applicable	Blunt
71	Female	2	10:26:00	Step-Down		27	MVC	Blunt
82	Male	2	23:45:00	Step-Down		4	Fall Under 1m (3.3 ft)	Blunt
19	Male	2	08:12:00	Step-Down		24	MVC, Not Applicable	Blunt
81	Female	2	17:03:00	Step-Down		5	Fall 1m - 6m (3.3 - 19.7 ft)	Blunt
28	Male	2	20:20:00	Step-Down		10	Other Penetrating Mechanism	Penetrating
17	Male	2	02:17:00	Step-Down		10	Motorcycle, Not Applicable	Blunt
62	Male	2	23:38:00	Operating	Floor	4	Other Blunt Mechanism	Blunt
45	Male	2	16:10:00	Step-Down		17	MVC, Not Applicable	Blunt
21	Male	2	08:17:00	Intensive		5	MVC	Blunt
91	Male	2	22:07:00	Step-Down		10	Fall - NFS	Blunt
50	Male	2	10:50:00	Step-Down		17	MVC, Not Applicable	Blunt
44	Male	1	03:30:00	Step-Down		14	Motorcycle	Blunt
83	Male	1	17:38:00	Step-Down		14	MVC	Blunt
59	Male	1	12:45:00	Floor		4	Fall 1m - 6m (3.3 - 19.7 ft), Not Applic	Blunt
77	Female	1	12:11:00	Floor		10	Fall Under 1m (3.3 ft)	Blunt
76	Female	1	22:16:00	Step-Down		13	Fall Under 1m (3.3 ft)	Blunt
29	Female	1	19:13:00	Floor		9	MVC	Blunt
26	Male	1	00:08:00	Floor		4	Motorcycle	Blunt
62	Male	1	20:55:00	Step-Down		14	Knife, Not Applicable	Penetrating
76	Male	1	17:07:00	Step-Down		18	Fall Under 1m (3.3 ft)	Blunt
25	Male	7	22:00:00	Step-Down		2	MVC	Blunt
50	Female	7	02:10:00	Step-Down		22	Fall 1m - 6m (3.3 - 19.7 ft), Not Applic	Blunt
52	Male	7	20:05:00	Floor		11	Other Burn Mechanism	Blunt
51	Male	7	12:18:00	Step-Down		19		Blunt
87	Female	7	00:41:00	Floor		9	Fall Under 1m (3.3 ft)	Blunt
74	Female	7	17:15:00	Intensive		11	Fall Under 1m (3.3 ft)	Blunt
76	Female	7	19:35:00	Floor		9	Fall Under 1m (3.3 ft)	Blunt
48	Male	7	19:37:00	Floor		5	MVC	Blunt
33	Male	7	23:24:00	Step-Down		16	Other Blunt Mechanism	Blunt
74	Female	7	09:22:00	Step-Down		9	Fall Under 1m (3.3 ft), Not Applicable	Blunt
28	Male	7	23:03:00	Intensive		29	MVC	Blunt
68	Female	7	08:32:00	Step-Down		1	Fall 1m - 6m (3.3 - 19.7 ft), Not Applic	Blunt
25	Male	7	23:17:00	Step-Down		12	MVC, Not Applicable	Blunt
31	Male	7	19:33:00	Floor		5	Fall Under 1m (3.3 ft)	Blunt
29	Male	7	20:55:00	Intensive		24	MVC	Blunt
78	Male	7	19:14:00	Floor		4	MVC, Not Applicable	Blunt
39	Male	7	15:33:00	Step-Down		26	Fall 1m - 6m (3.3 - 19.7 ft), Not Applic	Blunt
84	Female	6	22:10:00	Floor		20	Fall Under 1m (3.3 ft)	Blunt
70	Female	6	18:23:00	Floor		9	Fall Under 1m (3.3 ft)	Blunt
41	Male	6	11:50:00	Floor		5	MVC	Blunt
46	Male	6	19:42:00	Intensive		20	Other Gun	Penetrating
27	Female	6	23:00:00	Step-Down		12	MVC, Not Applicable	Blunt
67	Male	6	09:00:00	Operating	Floor	8	Fall Over 6m (19.7 ft)	Blunt
44	Female	6	21:48:00	Operating	Floor	2	Fall 1m - 6m (3.3 - 19.7 ft), Not Applic	Blunt
26	Female	6	21:06:00	Step-Down		4	MVC	Blunt
37	Male	6	13:01:00	Intensive		27	MVC	Blunt
23	Male	6	14:25:00	Intensive		19	MVC	Blunt
20	Female	6	16:03:00	Floor		30	MVC	Blunt
29	Female	6	21:06:00	Step-Down		17	MVC, Not Applicable	Blunt
87	Female	5	18:31:00	Step-Down		9	Fall - NFS	Blunt
60	Male	5	17:05:00	Step-Down		9	ATV	Blunt
52	Female	5	14:19:00	Step-Down		5	Assault	Blunt
38	Male	5	23:30:00	Step-Down		17	Fall 1m - 6m (3.3 - 19.7 ft), Not Applic	Blunt
80	Female	5	21:22:00	Intensive		29	Fall 1m - 6m (3.3 - 19.7 ft), Not Applic	Blunt
49	Male	5	19:59:00	Step-Down		9	Fall Over 6m (19.7 ft)	Blunt
57	Male	5	00:56:00	Step-Down		9	Fall 1m - 6m (3.3 - 19.7 ft)	Blunt
22	Male	5	13:50:00	Step-Down		9	MVC, Not Applicable	Blunt
58	Male	5	22:25:00	Step-Down		12	Motorcycle	Blunt
48	Male	4	03:12:00	Step-Down		5	Assault, Not Applicable	Blunt
52	Male	4	04:44:00	Step-Down		14	Fall Over 6m (19.7 ft), Other Burn Mecha	Blunt
54	Female	4	07:08:00	Step-Down		16	MVC	Blunt
51	Male	4	08:25:00	Step-Down		12	ATV	Blunt
20	Female	4	22:43:00	Operating	Floor	9	Other Blunt Mechanism, Not Applicable	Blunt
27	Male	4	08:08:00	Intensive		22	MVC	Blunt
61	Male	4	11:55:00	Step-Down		13	Motorcycle	Blunt
56	Female	3	01:53:00	Step-Down		5	MVC, Not Applicable	Blunt
17	Male	3	16:06:00	Step-Down		4	Fall Under 1m (3.3 ft)	Blunt
23	Female	3	20:16:00	Intensive		26	Handgun, Not Applicable	Penetrating
75	Male	3	18:04:00	Step-Down		5	Fall - NFS	Blunt
34	Male	3	11:19:00	Operating	Observation Unit	2	Other Penetrating Mechanism	Penetrating
31	Male	3	05:32:00	Operating	Floor	9	MVC, Handgun	Penetrating
42	Male	3	15:23:00	Step-Down		5	Fall Over 6m (19.7 ft), Not Applicable	Blunt
70	Male	3	16:45:00	Step-Down		14	Fall 1m - 6m (3.3 - 19.7 ft)	Blunt
42	Male	3	19:45:00	Operating	Floor	4	Fall 1m - 6m (3.3 - 19.7 ft)	Blunt
25	Male	3	10:50:00	Step-Down		17	Other Blunt Mechanism, Not Applicable	Blunt
30	Male	3	18:56:00	Intensive		17	MVC	Blunt
64	Male	3	03:06:00	Operating	Floor	10	Handgun, Not Applicable	Penetrating
43	Male	3	17:25:00	Step-Down		8	MVC, Not Applicable	Blunt
57	Male	3	17:00:00	Step-Down		8	Fall Under 1m (3.3 ft)	Blunt
28	Male	2	05:35:00	Step-Down		10	Assault	Blunt
20	Male	2	00:48:00	Intensive		21	ATV	Blunt
49	Female	2	10:03:00	Floor		5	MVC, Not Applicable	Blunt
82	Male	2	05:44:00	Floor		14	MVC	Blunt
83	Female	2	05:30:00	Step-Down		17	MVC, Not Applicable	Blunt
25	Female	2	20:34:00	Operating	Floor	9	Fall 1m - 6m (3.3 - 19.7 ft)	Blunt
60	Male	2	19:55:00	Floor		8	MVC	Blunt
27	Female	2	20:16:00	Intensive		38	Pedestrian	Blunt
29	Male	1	03:22:00	Step-Down		9	MVC	Blunt
20	Male	1	18:37:00	Step-Down		10	Motorcycle, Not Applicable	Blunt
70	Female	1	10:35:00	Floor		4	Fall - NFS	Blunt
25	Female	1	15:48:00	Floor		14	Motorcycle, Not Applicable	Blunt
68	Female	1	19:07:00	Step-Down		1	Handgun	Penetrating
29	Male	1	22:56:00	Intensive		5	ATV	Blunt
56	Male	1	10:16:00	Intensive		16	Assault	Blunt
26	Male	1	04:53:00	Intensive		9	Knife, Not Applicable	Penetrating
55	Male	1	19:02:00	Step-Down		19	Motorcycle, Not Applicable	Blunt
79	Female	1	20:22:00	Step-Down		21	Fall Under 1m (3.3 ft)	Blunt
72	Male	1	08:42:00	Floor		9	Fall 1m - 6m (3.3 - 19.7 ft), Not Applic	Blunt
63	Male	1	13:00:00	Step-Down		10	Motorcycle, Not Applicable	Blunt
45	Female	1	23:53:00	Operating	Intensive Care Unit	25	Handgun	Penetrating
30	Male	7	00:56:00	Operating	Floor	5	Knife, Handgun	Penetrating
23	Female	7	22:14:00	Step-Down		4	Fall 1m - 6m (3.3 - 19.7 ft)	Blunt
36	Female	7	00:23:00	Floor		4	Fall - NFS, Not Applicable	Blunt
18	Male	7	19:55:00	Intensive		29	Handgun, Not Applicable	Penetrating
66	Female	7	04:36:00	Step-Down		9	MVC	Blunt
38	Male	7	22:07:00	Intensive		4	MVC	Blunt
94	Female	7	10:27:00	Step-Down		5	Fall 1m - 6m (3.3 - 19.7 ft), Not Applic	Blunt
18	Female	7	17:30:00	Step-Down		9	MVC	Blunt
40	Male	7	17:40:00	Step-Down		27	Motorcycle	Blunt
51	Male	7	06:20:00	Operating	Floor	13	Handgun	Penetrating
52	Female	7	06:51:00	Intensive		22	Pedestrian, Not Applicable	Blunt
85	Male	6	10:56:00	Intensive		26	Shotgun	Penetrating
51	Female	6	23:19:00	Floor		4	Fall - NFS	Blunt
67	Male	6	17:46:00	Intensive		10	Fall Under 1m (3.3 ft), Not Applicable	Blunt
77	Male	6	13:05:00	Step-Down		13	MVC	Blunt
38	Male	6	19:44:00	Intensive		22	Fall Over 6m (19.7 ft), Not Applicable	Blunt
90	Female	6	17:13:00	Floor		16	Fall Under 1m (3.3 ft)	Blunt
89	Male	6	14:28:00	Floor		22	MVC	Blunt
50	Female	5	23:41:00	Step-Down		20	MVC	Blunt
39	Female	5	04:14:00	Floor		14	Assault	Blunt
75	Male	5	20:01:00	Intensive		22	MVC	Blunt
42	Female	5	13:20:00	Step-Down		13	Fall 1m - 6m (3.3 - 19.7 ft)	Blunt
35	Female	5	18:05:00	Step-Down		10	MVC, Not Applicable	Blunt
36	Male	5	01:36:00	Intensive		4	Handgun	Penetrating
36	Male	5	18:15:00	Step-Down		22	MVC	Blunt
64	Male	5	13:06:00	Intensive		24	MVC, Not Applicable	Blunt
33	Male	5	09:26:00	Operating	Step-Down Unit	34	Handgun, Not Applicable	Penetrating
26	Male	4	02:03:00	Step-Down		5	MVC	Blunt
58	Male	4	14:50:00	Operating	Floor	4	Fall 1m - 6m (3.3 - 19.7 ft), Not Applic	Blunt
25	Male	4	18:20:00	Step-Down		9	Motorcycle, Not Applicable	Blunt
90	Male	4	11:25:00	Step-Down		4	Pedestrian	Blunt
47	Male	4	22:55:00	Step-Down		17	MVC	Blunt
61	Female	4	17:54:00	Operating	Floor	9	Fall Under 1m (3.3 ft), Not Applicable	Blunt
71	Female	4	20:03:00	Floor		9	Fall Under 1m (3.3 ft)	Blunt
75	Male	4	10:35:00	Floor		4	Fall Under 1m (3.3 ft)	Blunt
27	Male	3	18:28:00	Step-Down		10	Other Blunt Mechanism	Blunt
52	Male	3	04:20:00	Floor		10	Fall 1m - 6m (3.3 - 19.7 ft)	Blunt
85	Female	3	15:40:00	Step-Down		20	Fall 1m - 6m (3.3 - 19.7 ft), Not Applic	Blunt
31	Male	3	10:54:00	Step-Down		14	MVC	Blunt
75	Male	3	20:48:00	Intensive		5	Fall 1m - 6m (3.3 - 19.7 ft), Not Applic	Blunt
74	Female	3	15:38:00	Step-Down		16	MVC	Blunt
38	Male	3	02:12:00	Step-Down		17	MVC	Blunt
80	Female	3	10:35:00	Floor		9	Fall 1m - 6m (3.3 - 19.7 ft), Not Applic	Blunt
34	Female	3	01:40:00	Operating	Intensive Care Unit	57	MVC, Not Applicable	Blunt
89	Male	2	09:02:00	Floor		9	Fall Under 1m (3.3 ft)	Blunt
48	Female	2	14:46:00	Step-Down		9	Fall Under 1m (3.3 ft), Not Applicable	Blunt
55	Female	2	12:48:00	Step-Down		1	Fall 1m - 6m (3.3 - 19.7 ft), Not Applic	Blunt
17	Male	2	07:18:00	Floor		14	MVC, Not Applicable	Blunt
62	Male	2	21:20:00	Operating		11	Fall Under 1m (3.3 ft), Glass	Blunt
30	Male	2	14:16:00	Floor		4	Fall 1m - 6m (3.3 - 19.7 ft), Not Applic	Blunt
47	Male	2	23:25:00	Step-Down		9	Other Penetrating Mechanism	Penetrating
64	Female	2	00:07:00	Operating	Floor	4	Fall Under 1m (3.3 ft)	Blunt
74	Female	2	10:28:00	Step-Down		12	Fall Under 1m (3.3 ft)	Blunt
65	Female	2	14:30:00	Step-Down		14	MVC	Blunt
61	Female	2	14:47:00	Intensive		17	MVC, Not Applicable	Blunt
18	Male	2	00:56:00	Operating	Intensive Care Unit	34	MVC	Blunt
39	Male	1	16:47:00	Floor		9	Fall Under 1m (3.3 ft)	Blunt
18	Male	1	20:43:00	Step-Down		1	Shotgun	Penetrating
44	Female	1	03:28:00	Step-Down		22	MVC	Blunt
38	Female	1	20:20:00	Floor		5	MVC	Blunt
44	Male	1	22:53:00	Step-Down		8	MVC, Not Applicable	Blunt
23	Male	1	19:35:00	Operating	Floor	9	Assault	Penetrating
38	Female	1	01:46:00	Step-Down		24	MVC	Blunt
36	Male	1	15:37:00	Step-Down		21	MVC, Not Applicable	Blunt
56	Female	1	19:48:00	Step-Down		14	Motorcycle, Not Applicable	Blunt
61	Male	1	20:47:00	Step-Down		14	Motorcycle	Blunt
88	Male	1	15:25:00	Floor		17	Fall Under 1m (3.3 ft)	Blunt
17	Male	1	17:56:00	Operating	Intensive Care Unit	24	Fall Over 6m (19.7 ft), Not Applicable	Blunt
85	Female	1	10:20:00	Step-Down		8	Fall Under 1m (3.3 ft)	Blunt
17	Male	7	03:51:00	Step-Down		4	MVC	Blunt
57	Female	7	20:46:00	Step-Down		5	Fall 1m - 6m (3.3 - 19.7 ft), Not Applic	Blunt
27	Male	7	03:56:00	Step-Down		9	Fall Under 1m (3.3 ft), MVC	Blunt
43	Female	7	07:58:00	Step-Down		11	Fall - NFS	Blunt
56	Male	7	21:37:00	Floor		11	Bicycle	Blunt
72	Male	7	04:00:00	Floor		4	Motorcycle, Not Applicable	Blunt
43	Male	7	17:34:00	Step-Down		9	Motorcycle	Blunt
7	Female	7	18:46:00	Floor		9	Fall Under 1m (3.3 ft), Not Applicable	Blunt
20	Male	7	03:40:00	Step-Down		14	MVC	Blunt
36	Male	7	16:35:00	Step-Down		12	Fall 1m - 6m (3.3 - 19.7 ft), Not Applic	Blunt
19	Male	7	00:32:00	Step-Down		10	MVC	Blunt
23	Male	7	15:58:00	Operating	Intensive Care Unit	48	Handgun	Penetrating
68	Male	7	17:12:00	Intensive		14	ATV	Blunt
60	Male	7	13:49:00	Floor		4	Motorcycle	Blunt
50	Male	7	12:39:00	Step-Down		9	Fall 1m - 6m (3.3 - 19.7 ft)	Blunt
94	Female	7	16:00:00	Floor		5	Fall Under 1m (3.3 ft), Not Applicable	Blunt
45	Female	7	11:35:00	Intensive		5	Knife	Penetrating
45	Male	7	14:13:00	Intensive		10	Motorcycle	Blunt
26	Male	7	04:44:00	Operating	Intensive Care Unit	27	MVC	Blunt
33	Male	7	03:53:00	Morgue		1	Other Penetrating Mechanism, Not Applica	Penetrating
68	Male	6	11:21:00	Step-Down		22	Fall 1m - 6m (3.3 - 19.7 ft), Not Applic	Blunt
57	Male	6	16:40:00	Step-Down		10	MVC, Not Applicable	Blunt
69	Male	6	02:35:00	Operating	Intensive Care Unit	5	MVC	Blunt
74	Male	6	10:52:00	Intensive		20	MVC	Blunt
79	Male	6	17:42:00	Step-Down		9	Fall Under 1m (3.3 ft)	Blunt
16	Female	6	22:34:00	Intensive		33	MVC	Blunt
83	Female	6	unk	Floor		5	Fall Under 1m (3.3 ft)	Blunt
64	Male	5	23:21:00	Step-Down		4	MVC	Blunt
84	Male	5	20:56:00	Floor		9	Fall - NFS	Blunt
34	Male	5	06:17:00	Floor		4	Fall Under 1m (3.3 ft), MVC	Blunt
63	Female	5	02:01:00	Step-Down		14	MVC, Not Applicable	Blunt
55	Male	5	00:31:00	Step-Down		1	Other Gun	Penetrating
90	Female	5	11:33:00	Floor		9	Fall Under 1m (3.3 ft), Not Applicable	Blunt
60	Female	4	17:47:00	Step-Down		13	Fall Under 1m (3.3 ft)	Blunt
29	Female	4	13:31:00	Step-Down		4	MVC	Blunt
46	Male	4	20:30:00	Floor		10	Motorcycle	Blunt
22	Female	4	04:54:00	Floor		4	MVC, Not Applicable	Blunt
82	Male	4	17:28:00	Floor		4	Fall Under 1m (3.3 ft), Not Applicable	Blunt
17	Female	4	18:49:00	Floor		9	MVC, Not Applicable	Blunt
50	Male	4	unk	Floor		17	MVC	Blunt
62	Male	4	20:24:00	Intensive		22	Fall 1m - 6m (3.3 - 19.7 ft), Not Applic	Blunt
35	Male	4	10:15:00	Intensive		5	Fall Over 6m (19.7 ft)	Blunt
22	Male	4	08:06:00	Intensive		29	MVC, Not Applicable	Blunt
58	Female	3	14:30:00	Step-Down		12	MVC	Blunt
56	Male	3	10:50:00	Step-Down		9	Fall 1m - 6m (3.3 - 19.7 ft), Not Applic	Blunt
23	Male	3	18:52:00	Step-Down		10	Other Blunt Mechanism	Blunt
21	Female	3	18:15:00	Intensive		1	MVC, Not Applicable	Blunt
72	Male	3	18:04:00	Floor		9	Fall Under 1m (3.3 ft)	Blunt
50	Male	3	10:40:00	Step-Down		18	Fall Over 6m (19.7 ft)	Blunt
81	Male	3	14:05:00	Floor		9	Fall Under 1m (3.3 ft), Not Applicable	Blunt
47	Male	3	02:50:00	Intensive		22	MVC	Blunt
40	Male	3	04:07:00	Intensive		1	Other Blunt Mechanism, Not Applicable	Blunt
55	Male	3	23:57:00	Observatio		19	Fall 1m - 6m (3.3 - 19.7 ft), Not Applic	Blunt
24	Male	3	19:30:00	Step-Down		5	Handgun	Penetrating
56	Female	3	20:10:00	Floor		5	Fall 1m - 6m (3.3 - 19.7 ft), Not Applic	Blunt
66	Female	2	01:18:00	Operating	Floor	9	Fall 1m - 6m (3.3 - 19.7 ft), Not Applic	Blunt
28	Male	2	11:18:00	Step-Down		14	MVC, Not Applicable	Blunt
19	Male	2	21:11:00	Observatio		1	Other Penetrating Mechanism	Penetrating
73	Female	2	10:47:00	Step-Down		17	Fall Under 1m (3.3 ft), Not Applicable	Blunt
27	Female	2	19:16:00	Step-Down		22	MVC	Blunt
76	Male	2	19:57:00	Step-Down		13	Fall 1m - 6m (3.3 - 19.7 ft)	Blunt
9	Female	2	20:34:00	Step-Down		13	MVC, Not Applicable	Blunt
21	Male	1	22:03:00	Operating	Floor	14	MVC, Not Applicable	Blunt
21	Male	1	22:55:00	Step-Down		17	Fall - NFS	Blunt
65	Male	1	21:02:00	Step-Down		4	MVC, Not Applicable	Blunt
25	Female	1	12:36:00	Step-Down		12	MVC	Blunt
17	Female	1	21:35:00	Home or Se		4	MVC, Not Applicable	Blunt
33	Male	1	10:50:00	Floor		4	Fall Under 1m (3.3 ft)	Blunt
17	Male	1	17:20:00	Floor		9	ATV, Not Applicable	Blunt
45	Female	1	22:03:00	Operating	Floor	10	Pedestrian, Not Applicable	Blunt
76	Female	1	23:41:00	Operating	Floor	10	Fall 1m - 6m (3.3 - 19.7 ft)	Blunt
20	Male	1	23:52:00	Step-Down		29	MVC, Not Applicable	Blunt
30	Male	1	17:18:00	Operating		9	Other Gun, Not Applicable	Penetrating
62	Male	1	09:05:00	Step-Down		17	Fall 1m - 6m (3.3 - 19.7 ft)	Blunt
49	Male	1	00:32:00	Intensive		26	ATV	Blunt
69	Female	7	11:43:00	Floor		4	Fall Under 1m (3.3 ft)	Blunt
19	Male	7	22:04:00	Floor		4	Other Blunt Mechanism	Blunt
67	Male	7	19:05:00	Floor		10	Pedestrian	Blunt
49	Male	7	10:15:00	Intensive		17	Assault	Blunt
79	Male	7	16:53:00	Step-Down		14	Fall Over 6m (19.7 ft), Not Applicable	Blunt
87	Male	7	09:39:00	Floor		10	Fall 1m - 6m (3.3 - 19.7 ft), Not Applic	Blunt
72	Male	7	20:56:00	Floor		13	Fall 1m - 6m (3.3 - 19.7 ft)	Blunt
51	Male	7	12:55:00	Step-Down		13	MVC, Not Applicable	Blunt
37	Male	7	21:54:00	Intensive		21	Motorcycle	Blunt
33	Male	7	04:50:00	Morgue		10	Other Gun, Not Applicable	Penetrating
47	Female	6	15:30:00	Step-Down		10	MVC, Fall Under 1m (3.3 ft)	Blunt
86	Male	6	00:00:00	Step-Down		13	MVC, Not Applicable	Blunt
54	Female	6	09:57:00	Intensive		9	Fall 1m - 6m (3.3 - 19.7 ft)	Blunt
63	Male	6	22:00:00	Floor		4	Fall Under 1m (3.3 ft)	Blunt
51	Male	6	11:48:00	Intensive		25	Other Blunt Mechanism	Blunt
37	Male	6	10:16:00	Intensive		25	Fall Over 6m (19.7 ft)	Blunt
60	Male	6	19:04:00	Intensive		5	Handgun	Penetrating
20	Female	6	15:25:00	Step-Down		17	MVC, Not Applicable	Blunt
89	Female	6	08:06:00	Floor		4	Fall Under 1m (3.3 ft)	Blunt
36	Male	6	16:29:00	Intensive		14	Fall 1m - 6m (3.3 - 19.7 ft)	Blunt
73	Female	6	00:38:00	Step-Down		4	MVC	Blunt
43	Male	6	11:48:00	Step-Down		17	MVC	Blunt
83	Female	6	00:57:00	Floor		4	Fall Under 1m (3.3 ft)	Blunt
56	Female	5	01:18:00	Intensive		13	Fall 1m - 6m (3.3 - 19.7 ft)	Blunt
20	Female	5	19:15:00	Step-Down		12	MVC, Not Applicable	Blunt
23	Female	5	20:08:00	Step-Down		8	MVC	Blunt
19	Male	5	22:30:00	Operating	Floor	4	Motorcycle, Not Applicable	Blunt
59	Female	5	20:15:00	Floor		9	Fall Under 1m (3.3 ft)	Blunt
93	Male	5	08:17:00	Floor		9	Fall Under 1m (3.3 ft)	Blunt
46	Male	5	16:38:00	Floor		4	Fall 1m - 6m (3.3 - 19.7 ft), Not Applic	Blunt
24	Male	5	19:51:00	Intensive		14	MVC	Blunt
34	Male	5	15:34:00	Step-Down		9	Fall Over 6m (19.7 ft), Not Applicable	Blunt
49	Female	5	16:57:00	Step-Down		29	Fall 1m - 6m (3.3 - 19.7 ft)	Blunt
37	Female	5	00:05:00	Step-Down		14	MVC	Blunt
61	Female	5	23:12:00	Intensive		4	Fall 1m - 6m (3.3 - 19.7 ft)	Blunt
17	Male	5	22:46:00	Intensive		29	Bicycle, Not Applicable	Blunt
76	Male	5	16:04:00	Floor		9	Fall Under 1m (3.3 ft)	Blunt
58	Female	4	11:52:00	Floor		4	Bicycle	Blunt
37	Male	4	20:06:00	Operating	Floor	9	Fall 1m - 6m (3.3 - 19.7 ft), Not Applic	Blunt
78	Female	4	17:23:00	Floor		9	Fall Under 1m (3.3 ft)	Blunt
23	Female	4	01:52:00	Operating	Floor	11	MVC, Not Applicable	Blunt
24	Male	4	20:39:00	Floor	Floor	17	Assault	Blunt
44	Male	4	14:05:00	Floor		1	Fall 1m - 6m (3.3 - 19.7 ft)	Blunt
50	Female	4	20:36:00	Step-Down		24	MVC	Blunt
19	Male	4	20:15:00	Not Applic		24	MVC	Blunt
24	Male	4	18:15:00	Floor		10	Motorcycle, Not Applicable	Blunt
40	Female	4	10:09:00	Intensive		41	MVC, Not Applicable	Blunt
27	Male	4	22:45:00	Morgue		5	Motorcycle, Not Applicable	Blunt
30	Male	3	11:07:00	Operating	Step-Down Unit	18	MVC	Blunt
83	Female	3	11:57:00	Floor		4	Fall Under 1m (3.3 ft)	Blunt
20	Female	3	08:02:00	Step-Down		9	MVC	Blunt
47	Male	3	22:54:00	Floor		17	Fall Under 1m (3.3 ft)	Blunt
46	Female	3	06:08:00	Step-Down		24	Fall Over 6m (19.7 ft), Not Applicable	Blunt
23	Male	3	23:47:00	Step-Down		14	MVC, Not Applicable	Blunt
93	Male	3	03:10:00	Step-Down		17	Fall Under 1m (3.3 ft)	Blunt
20	Female	3	08:11:00	Intensive		12	MVC	Blunt
24	Female	3	04:25:00	Step-Down		26	MVC	Blunt
66	Male	2	18:04:00	Step-Down		14	Bicycle	Blunt
66	Male	2	18:36:00	Step-Down		13	MVC, Not Applicable	Blunt
79	Male	2	16:05:00	Step-Down		14	MVC, Not Applicable	Blunt
35	Male	2	20:47:00	Intensive		2	MVC	Blunt
45	Male	2	06:05:00	Step-Down		3	MVC	Blunt
32	Male	2	09:53:00	Step-Down		11	MVC, Not Applicable	Blunt
19	Female	2	18:27:00	Intensive		14	MVC, Not Applicable	Blunt
60	Male	1	03:34:00	Step-Down		13	MVC	Blunt
67	Male	1	17:40:00	Operating	Floor	4	Motorcycle	Blunt
25	Male	1	06:42:00	Operating	Step-Down Unit	18	Other Gun, Not Applicable	Penetrating
85	Female	1	06:47:00	Step-Down		8	Fall Under 1m (3.3 ft)	Blunt
75	Female	1	13:39:00	Step-Down		9	Fall Under 1m (3.3 ft)	Blunt
57	Female	1	16:07:00	Floor		4	Fall 1m - 6m (3.3 - 19.7 ft), Not Applic	Blunt
62	Female	1	19:02:00	Floor		4	Fall 1m - 6m (3.3 - 19.7 ft), Not Applic	Blunt
29	Female	1	00:44:00	Intensive		13	MVC	Blunt
38	Male	1	11:10:00	Intensive		17	Other Blunt Mechanism	Blunt
46	Male	1	14:05:00	Step-Down		9	MVC, Not Applicable	Blunt
40	Male	1	17:29:00	Intensive		17	Motorcycle	Blunt
16	Female	1	02:00:00	Intensive		29	MVC	Blunt
18	Female	1	04:20:00	Intensive		19	MVC	Blunt
62	Male	7	17:53:00	Step-Down		22	Motorcycle	Blunt
38	Male	7	15:07:00	Operating	Step-Down Unit	4	Knife	Penetrating
27	Male	7	09:45:00	Operating	Step-Down Unit	5	Handgun, Not Applicable	Penetrating
23	Female	7	22:37:00	Floor		5	Other Blunt Mechanism	Blunt
41	Male	7	11:56:00	Operating	Step-Down Unit	2	Knife, Not Applicable	Penetrating
80	Male	7	16:44:00	Step-Down		14	MVC, Not Applicable	Blunt
24	Male	7	21:08:00	Step-Down		9	Pedestrian	Blunt
52	Male	7	08:34:00	Step-Down		10	Knife, Not Applicable	Penetrating
34	Male	7	18:10:00	Floor		10	MVC	Blunt
47	Female	7	20:30:00	Operating	Floor	9		Blunt
39	Male	7	17:46:00	Step-Down		10	ATV, Not Applicable	Blunt
61	Male	7	23:57:00	Operating	Floor	1	Glass	Penetrating
27	Male	7	14:10:00	Floor		4	MVC, Not Applicable	Blunt
93	Male	7	01:03:00	Step-Down		17	Fall Under 1m (3.3 ft)	Blunt
61	Male	7	12:27:00	Intensive		33	Fall Over 6m (19.7 ft)	Blunt
47	Female	7	20:30:00	Operating	Floor	9	Bicycle, Not Applicable	Blunt
60	Male	7	20:00:00	Morgue		9	Pedestrian, Not Applicable	Blunt
60	Female	7	unk	Floor		10	MVC	Blunt
24	Male	6	19:52:00	Step-Down		10	MVC	Blunt
45	Male	6	11:04:00	Step-Down		9	Fall Under 1m (3.3 ft)	Blunt
41	Male	6	18:43:00	Operating	Step-Down Unit	16	Handgun, Not Applicable	Penetrating
20	Male	6	11:25:00	Floor		10	MVC, Not Applicable	Blunt
37	Female	6	01:46:00	Operating	Floor	4	Fall Under 1m (3.3 ft), Not Applicable	Blunt
61	Male	6	19:48:00	Step-Down		5	Pedestrian, Not Applicable	Blunt
59	Male	6	00:29:00	Intensive		25	Fall Under 1m (3.3 ft)	Blunt
51	Female	5	22:51:00	Step-Down		9	MVC, Not Applicable	Blunt
62	Male	5	14:23:00	Intensive		22	MVC	Blunt
44	Male	5	23:14:00	Intensive		8	MVC	Blunt
37	Male	5	03:53:00	Step-Down		17	MVC	Blunt
70	Male	5	19:27:00	Intensive		22	MVC, Not Applicable	Blunt
23	Male	4	13:19:00	Operating	Floor	4	Other Blunt Mechanism	Blunt
67	Female	4	18:41:00	Floor		2	Fall Under 1m (3.3 ft)	Blunt
53	Male	4	18:28:00	Step-Down		1	Motorcycle	Blunt
72	Female	4	22:49:00	Step-Down		10	Fall Under 1m (3.3 ft)	Blunt
50	Female	4	17:32:00	Floor		4	MVC, Not Applicable	Blunt
76	Female	4	09:26:00	Step-Down		8	Fall 1m - 6m (3.3 - 19.7 ft)	Blunt
20	Male	4	22:48:00	Intensive		27	Motorcycle	Blunt
22	Female	4	16:49:00	Step-Down		17	MVC	Blunt
93	Male	4	01:11:00	Operating	Floor	9	Fall 1m - 6m (3.3 - 19.7 ft), Not Applic	Blunt
17	Female	4	23:01:00	Intensive		22	MVC	Blunt
64	Female	4	00:27:00	Intensive		12	Fall Under 1m (3.3 ft)	Blunt
37	Male	3	13:57:00	Step-Down		4	Motorcycle	Blunt
80	Female	3	19:56:00	Step-Down		14	MVC	Blunt
18	Male	3	18:00:00	Step-Down		4	ATV	Blunt
31	Male	3	02:20:00	Step-Down		10	MVC, Not Applicable	Blunt
30	Male	3	06:57:00	Step-Down		22	Pedestrian	Blunt
46	Male	3	15:15:00	Step-Down		17	Fall Over 6m (19.7 ft)	Blunt
70	Female	3	17:53:00	Not Applic		4	Fall Under 1m (3.3 ft)	Blunt
37	Male	3	14:29:00	Operating	Floor	10	Motorcycle	Blunt
28	Male	3	01:28:00	Intensive		22	MVC, Not Applicable	Blunt
75	Male	3	08:03:00	Intensive		14	MVC, Not Applicable	Blunt
62	Male	3	15:46:00	Operating	Floor	5	Biting, Not Applicable	Penetrating
25	Female	3	16:15:00	Intensive		5	MVC, Not Applicable	Blunt
23	Male	3	17:45:00	Step-Down		22	Motorcycle	Blunt
54	Male	2	09:14:00	Step-Down		10	Other Penetrating Mechanism, Not Applica	Penetrating
51	Male	2	10:10:00	Step-Down		5	Assault	Blunt
73	Male	2	14:08:00	Step-Down		6	MVC	Blunt
49	Male	2	04:36:00	Intensive		9	Fall Under 1m (3.3 ft)	Blunt
83	Male	2	19:35:00	Intensive		17	Fall 1m - 6m (3.3 - 19.7 ft), Not Applic	Blunt
17	Male	2	14:25:00	Operating	Step-Down Unit	8	Other Gun	Penetrating
80	Male	2	22:05:00	Step-Down		14	Pedestrian, Not Applicable	Blunt
40	Male	2	09:28:00	Intensive		17	MVC	Blunt
72	Female	1	23:55:00	Floor		4	Fall Under 1m (3.3 ft)	Blunt
20	Male	1	01:34:00	Step-Down		4	MVC	Blunt
23	Male	1	01:28:00	Floor		9	MVC	Blunt
31	Male	1	09:14:00	Operating	Floor	5	Other Penetrating Mechanism	Penetrating
59	Male	1	18:41:00	Floor		1	Fall 1m - 6m (3.3 - 19.7 ft), Not Applic	Blunt
62	Male	1	18:06:00	Floor		9	Other Blunt Mechanism	Blunt
47	Female	1	06:20:00	Step-Down		9	MVC, Not Applicable	Blunt
27	Male	1	21:05:00	Intensive		17	Handgun	Penetrating
23	Male	1	09:40:00	Intensive		17	Unknown, Not Applicable	Other
16	Male	1	20:01:00	Step-Down		32	Motorcycle	Blunt
47	Male	1	10:58:00	Floor		17	MVC	Blunt
66	Female	1	23:28:00	Step-Down		10	Fall 1m - 6m (3.3 - 19.7 ft), Not Applic	Blunt
89	Male	1	18:55:00	Intensive		9	Fall Under 1m (3.3 ft)	Blunt
17	Male	1	01:55:00	Step-Down		6	Knife, Not Applicable	Penetrating
79	Male	1	10:06:00	Operating	Intensive Care Unit	10	Other Penetrating Mechanism	Penetrating
18	Female	7	15:37:00	Step-Down		1	MVC	Blunt
49	Male	7	15:31:00	Floor		4	Fall Under 1m (3.3 ft)	Blunt
23	Male	7	05:30:00	Operating	Floor	4	Other Blunt Mechanism, Not Applicable	Blunt
79	Female	7	10:33:00	Floor		11	Fall Under 1m (3.3 ft)	Blunt
40	Male	7	14:40:00	Intensive		17	Fall Over 6m (19.7 ft)	Blunt
49	Male	7	17:02:00	Step-Down		18	Other Blunt Mechanism, Not Applicable	Blunt
17	Female	7	20:14:00	Intensive		13	MVC	Blunt
82	Female	7	20:25:00	Step-Down		14	MVC	Blunt
47	Male	7	09:35:00	Step-Down		25	MVC, Not Applicable	Blunt
81	Male	7	18:04:00	Intensive		17	MVC	Blunt
74	Male	6	18:45:00	Step-Down		13	Fall 1m - 6m (3.3 - 19.7 ft)	Blunt
38	Female	6	18:33:00	Step-Down		4	MVC	Blunt
23	Male	6	18:15:00	Step-Down		9	Motorcycle	Blunt
85	Female	6	08:35:00	Floor		1	Fall - NFS, Not Applicable	Blunt
43	Male	6	18:03:00	Floor		10	MVC	Blunt
68	Male	6	20:23:00	Step-Down		22	MVC, Not Applicable	Blunt
54	Male	6	17:43:00	Intensive		43	Fall Over 6m (19.7 ft)	Blunt
46	Male	5	11:55:00	Operating	Floor	4	Other Penetrating Mechanism	Penetrating
23	Male	5	12:26:00	Step-Down		10	Fall Over 6m (19.7 ft), Not Applicable	Blunt
83	Male	5	20:26:00	Operating	Floor	29	Fall Under 1m (3.3 ft)	Blunt
43	Male	5	12:30:00	Intensive		5	MVC, Not Applicable	Blunt
21	Female	5	02:55:00	Operating	Floor	4	Fall 1m - 6m (3.3 - 19.7 ft)	Blunt
88	Male	5	18:55:00	Step-Down		14	Fall - NFS	Blunt
22	Male	5	00:08:00	Step-Down		17	Handgun, Not Applicable	Penetrating
52	Male	5	23:20:00	Operating	Intensive Care Unit	21	MVC, Not Applicable	Blunt
31	Female	5	20:37:00	Intensive		41	MVC	Blunt
45	Female	4	12:17:00	Step-Down		4	Other Blunt Mechanism	Blunt
30	Male	4	18:55:00	Floor		9	MVC	Blunt
25	Female	4	20:00:00	Floor		17	MVC, Not Applicable	Blunt
26	Male	4	09:51:00	Step-Down		10	MVC	Blunt
19	Male	4	17:02:00	Step-Down		17	MVC, Not Applicable	Blunt
31	Male	4	00:03:00	Step-Down		25	Fall Over 6m (19.7 ft)	Blunt
71	Female	4	20:50:00	Step-Down		13	Fall - NFS	Blunt
46	Male	4	15:13:00	Step-Down		9	MVC	Blunt
18	Male	4	01:07:00	Operating	Intensive Care Unit	13	Handgun, Not Applicable	Penetrating
65	Female	4	18:51:00	Morgue		14	MVC, Not Applicable	Blunt
47	Female	4	19:01:00	Floor		13	Fall 1m - 6m (3.3 - 19.7 ft)	Blunt
42	Male	3	02:30:00	Operating	Floor	4	Motorcycle, Not Applicable	Blunt
72	Female	3	17:15:00	Floor		1	Fall Under 1m (3.3 ft)	Blunt
67	Female	3	07:52:00	Operating	Step-Down Unit	5	Other Gun, Not Applicable	Penetrating
56	Male	3	21:41:00	Not Applic		21	Handgun	Penetrating
33	Male	3	13:35:00	Intensive		50	MVC	Blunt
32	Male	2	19:50:00	Floor		4	Other Penetrating Mechanism	Penetrating
30	Male	2	01:10:00	Step-Down		14	MVC, Not Applicable	Blunt
55	Male	2	18:56:00	Step-Down		1	MVC	Blunt
92	Female	2	15:36:00	Floor		5	Fall 1m - 6m (3.3 - 19.7 ft), Not Applic	Blunt
85	Female	2	22:39:00	Step-Down		4	Fall Under 1m (3.3 ft)	Blunt
90	Male	2	15:30:00	Intensive		34	MVC, Not Applicable	Blunt
50	Male	2	19:27:00	Step-Down		9	Fall Under 1m (3.3 ft)	Blunt
62	Male	2	02:03:00	Intensive		24	Fall - NFS	Blunt
91	Male	2	17:03:00	Operating	Floor	9	Fall Under 1m (3.3 ft), Not Applicable	Blunt
38	Male	2	14:41:00	Step-Down		19		Blunt
52	Male	2	17:46:00	Step-Down		17	MVC, Not Applicable	Blunt
61	Male	2	21:45:00	Intensive		20	Handgun	Penetrating
83	Female	1	19:38:00	Step-Down		5	Fall 1m - 6m (3.3 - 19.7 ft)	Blunt
32	Male	1	10:40:00	Operating	Floor	9	MVC, Not Applicable	Blunt
63	Female	1	19:51:00	Floor		4	Fall Under 1m (3.3 ft)	Blunt
22	Male	1	01:09:00	Floor		9	Other Blunt Mechanism	Blunt
70	Female	1	14:54:00	Step-Down		10	Fall Under 1m (3.3 ft)	Blunt
56	Female	1	18:16:00	Intensive		12	MVC	Blunt
27	Male	1	01:52:00	Morgue		1	Handgun, Not Applicable	Penetrating
63	Male	1	23:11:00	Morgue		25	MVC, Not Applicable	Blunt
38	Male	7	00:14:00	Step-Down		2	Knife, Not Applicable	Penetrating
27	Female	7	13:13:00	Step-Down		5	MVC	Blunt
31	Female	7	04:05:00	Step-Down		10	MVC	Blunt
42	Male	7	17:58:00	Step-Down		10	Knife, Not Applicable	Penetrating
37	Female	7	00:00:00	Operating	Floor	5	MVC, Not Applicable	Blunt
27	Male	7	13:25:00	Floor		9	MVC	Blunt
53	Male	7	23:39:00	Intensive		5	MVC	Blunt
35	Male	7	10:29:00	Step-Down		12	MVC, Not Applicable	Blunt
49	Female	7	08:05:00	Operating	Step-Down Unit	14	MVC, Not Applicable	Blunt
77	Female	7	13:14:00	Step-Down		1	Fall Under 1m (3.3 ft)	Blunt
66	Female	7	18:20:00	Step-Down		17	MVC	Blunt
75	Male	7	02:05:00	Floor		5	Fall Under 1m (3.3 ft)	Blunt
101	Female	7	19:14:00	Step-Down		5	Fall - NFS	Blunt
84	Female	7	19:34:00	Floor		4	Fall 1m - 6m (3.3 - 19.7 ft), Not Applic	Blunt
72	Male	6	19:10:00	Step-Down		10	Fall 1m - 6m (3.3 - 19.7 ft), Not Applic	Blunt
64	Male	6	02:53:00	Step-Down		2	Knife, Not Applicable	Penetrating
16	Male	6	21:42:00	Intensive		1	MVC	Blunt
76	Female	6	08:36:00	Floor		4	Fall Under 1m (3.3 ft)	Blunt
27	Male	6	22:37:00	Intensive		20	Other Gun	Penetrating
60	Male	6	10:55:00	Step-Down		9	Fall - NFS, Not Applicable	Blunt
33	Male	6	10:13:00	Operating	Step-Down Unit	5	ATV	Blunt
79	Male	6	12:08:00	Intensive		1	Fall - NFS	Blunt
53	Female	6	14:42:00	Step-Down		8	MVC	Blunt
53	Male	6	18:25:00	Step-Down		9	Fall 1m - 6m (3.3 - 19.7 ft)	Blunt
69	Male	6	unk	Intensive		25	Handgun	Penetrating
81	Female	5	20:41:00	Intensive		17	Fall 1m - 6m (3.3 - 19.7 ft)	Blunt
19	Male	5	14:43:00	Step-Down		5	Other Gun, Not Applicable	Penetrating
57	Female	5	20:26:00	Intensive		26	Handgun	Penetrating
76	Male	5	02:25:00	Floor		4	Fall Under 1m (3.3 ft)	Blunt
35	Female	5	04:12:00	Floor		9	Assault, Not Applicable	Not Applicable
77	Female	5	19:25:00	Step-Down		18	Fall Under 1m (3.3 ft)	Blunt
17	Male	5	20:53:00	Step-Down		17	MVC	Blunt
38	Male	5	07:07:00	Operating	Floor	14	MVC	Blunt
42	Male	5	23:34:00	Intensive		5	Shotgun	Penetrating
74	Male	4	16:24:00	Floor		9	Fall Under 1m (3.3 ft)	Blunt
74	Female	4	17:09:00	Operating	Floor	5	Fall Under 1m (3.3 ft)	Blunt
68	Female	4	09:53:00	Step-Down		5	Fall Under 1m (3.3 ft), Not Applicable	Blunt
30	Female	4	21:50:00	Step-Down		2	MVC, Not Applicable	Blunt
56	Male	4	17:50:00	Step-Down		14	MVC	Blunt
41	Female	4	18:54:00	Floor		5	Pedestrian, MVC	Blunt
83	Male	3	02:27:00	Intensive		25	Fall - NFS	Blunt
49	Female	3	17:08:00	Step-Down		10	Fall Under 1m (3.3 ft), Not Applicable	Blunt
45	Male	3	00:55:00	Step-Down		21	Assault	Blunt
18	Male	3	17:44:00	Step-Down		9	Other Blunt Mechanism, Not Applicable	Blunt
55	Male	3	05:42:00	Step-Down		17	MVC	Blunt
42	Female	3	16:24:00	Intensive		10	Fall - NFS, Not Applicable	Blunt
37	Male	3	01:15:00	Step-Down		8	Fall Over 6m (19.7 ft)	Blunt
70	Female	3	13:56:00	Floor		4	Not Applicable	Not Applicable
60	Female	3	21:34:00	Intensive		27	MVC, Not Applicable	Blunt
86	Female	3	19:18:00	Intensive		9	Fall Under 1m (3.3 ft)	Blunt
49	Male	3	11:29:00	Step-Down		17	Fall Over 6m (19.7 ft), Not Applicable	Blunt
30	Male	3	21:54:00	Morgue		14	Handgun, Not Applicable	Penetrating
87	Male	3	16:25:00	Step-Down		29	Fall 1m - 6m (3.3 - 19.7 ft)	Blunt
91	Female	2	12:56:00	Floor		9	Fall 1m - 6m (3.3 - 19.7 ft)	Blunt
20	Male	2	19:11:00	Intensive		10	Assault	Blunt
81	Male	2	16:30:00	Step-Down		6	MVC, Not Applicable	Blunt
46	Male	2	00:49:00	Intensive		14	MVC, Not Applicable	Blunt
20	Male	2	01:10:00	Step-Down		14	Assault	Blunt
66	Male	2	19:11:00	Step-Down		9	Fall 1m - 6m (3.3 - 19.7 ft)	Blunt
41	Female	2	17:32:00	Intensive		30	Handgun	Penetrating
81	Female	2	21:23:00	Step-Down		6	Fall 1m - 6m (3.3 - 19.7 ft)	Blunt
35	Male	2	00:08:00	Step-Down		17	Pedestrian	Blunt
46	Male	2	22:21:00	Intensive			MVC	Blunt
38	Male	1	02:13:00	Intensive		5	Assault	Blunt
28	Male	1	12:49:00	Step-Down		17	Assault, Not Applicable	Blunt
37	Female	1	18:10:00	Intensive		1	Knife	Penetrating
29	Female	1	04:18:00	Step-Down		12	MVC, Not Applicable	Blunt
34	Female	1	04:15:00	Operating	Step-Down Unit	18	MVC, Not Applicable	Blunt
37	Female	1	14:29:00	Floor		9	ATV, Not Applicable	Blunt
22	Female	1	21:45:00	Step-Down		9	MVC, Not Applicable	Blunt
66	Female	1	01:01:00	Floor		9	MVC, Not Applicable	Blunt
35	Male	1	05:33:00	Operating	Intensive Care Unit	20	Other Gun, Not Applicable	Penetrating
37	Male	7	22:47:00	Floor		8	Fall Over 6m (19.7 ft)	Blunt
35	Male	7	04:24:00	Step-Down		1	Other Gun, Not Applicable	Penetrating
23	Male	7	12:16:00	Step-Down		9	Assault	Blunt
57	Male	7	15:31:00	Floor		4	Fall 1m - 6m (3.3 - 19.7 ft), Not Applic	Blunt
44	Male	7	11:19:00	Step-Down		19	ATV, Not Applicable	Blunt
61	Male	7	13:11:00	Step-Down		9	Fall Under 1m (3.3 ft)	Blunt
39	Male	6	20:48:00	Step-Down		1	Other Blunt Mechanism	Blunt
16	Male	6	21:32:00	Floor		12	MVC	Blunt
27	Male	6	21:30:00	Step-Down		14	MVC, Not Applicable	Blunt
55	Male	6	14:08:00	Step-Down		9	Fall 1m - 6m (3.3 - 19.7 ft)	Blunt
25	Male	6	02:23:00	Step-Down		17	MVC, Not Applicable	Blunt
49	Male	6	11:49:00	Step-Down		17	Fall 1m - 6m (3.3 - 19.7 ft), Not Applic	Blunt
19	Female	6	18:31:00	Intensive		17	Fall Under 1m (3.3 ft), Not Applicable	Blunt
72	Female	6	14:24:00	Step-Down		5	MVC, Not Applicable	Blunt
73	Male	6	02:37:00	Intensive		10	Fall Under 1m (3.3 ft), Not Applicable	Blunt
34	Male	6	20:00:00	Intensive		14	Fall 1m - 6m (3.3 - 19.7 ft)	Blunt
32	Male	6	11:51:00	Step-Down		22	MVC	Blunt
53	Male	5	19:43:00	Step-Down		1	Handgun	Penetrating
49	Female	5	14:29:00	Intensive		1	MVC, Not Applicable	Blunt
35	Male	5	18:24:00	Intensive		12	Other Blunt Mechanism	Blunt
39	Male	4	01:20:00	Step-Down		5	MVC, Not Applicable	Blunt
82	Female	4	16:55:00	Step-Down		14	Fall - NFS	Blunt
38	Male	4	22:10:00	Intensive		1	MVC	Blunt
38	Male	4	02:17:00	Step-Down		25	MVC, Not Applicable	Blunt
60	Male	4	18:15:00	Floor		4	Fall Under 1m (3.3 ft)	Blunt
34	Male	4	01:32:00	Step-Down		19	MVC	Blunt
25	Female	4	03:10:00	Step-Down		17	MVC, Not Applicable	Blunt
89	Female	4	23:46:00	Step-Down		14	Fall 1m - 6m (3.3 - 19.7 ft), Not Applic	Blunt
65	Female	4	13:29:00	Step-Down		9	Fall 1m - 6m (3.3 - 19.7 ft), Not Applic	Blunt
31	Male	3	20:10:00	Operating	Intensive Care Unit	29	MVC	Blunt
47	Male	3	03:29:00	Operating		4	Handgun, Not Applicable	Penetrating
26	Male	3	20:32:00	Intensive		29	MVC	Blunt
74	Female	3	20:25:00	Step-Down		22	MVC	Blunt
73	Female	2	03:20:00	Step-Down		10	Fall Under 1m (3.3 ft)	Blunt
22	Male	2	11:42:00	Intensive		10	MVC	Blunt
39	Male	2	14:37:00	Floor		4	Fall 1m - 6m (3.3 - 19.7 ft), Not Applic	Blunt
32	Female	2	03:17:00	Step-Down		14	MVC, Not Applicable	Blunt
57	Male	2	16:43:00	Step-Down		5	Pedestrian, Not Applicable	Blunt
83	Female	2	00:43:00	Step-Down		34	Fall Under 1m (3.3 ft)	Blunt
36	Female	2	00:14:00	Floor		5	MVC, Not Applicable	Blunt
34	Male	2	05:43:00	Step-Down		14	MVC, Not Applicable	Blunt
16	Male	2	01:24:00	Step-Down		17	MVC	Blunt
34	Male	1	00:26:00	Intensive		1	Pedestrian, Not Applicable	Blunt
74	Female	1	00:07:00	Intensive		25	Fall Under 1m (3.3 ft)	Blunt
84	Male	1	20:15:00	Floor		4	Other Blunt Mechanism	Blunt
65	Male	1	11:24:00	Step-Down		4	Fall Under 1m (3.3 ft), Not Applicable	Blunt
89	Female	1	15:56:00	Floor		9	MVC	Blunt
24	Male	1	15:20:00	Intensive		14	MVC	Blunt
53	Female	1	15:27:00	Operating	Step-Down Unit	4	Handgun	Penetrating
62	Male	1	11:21:00	Step-Down		17	MVC	Blunt
74	Male	1	17:35:00	Intensive		14	Other Blunt Mechanism	Blunt
46	Male	1	13:37:00	Intensive		29	MVC, Not Applicable	Blunt
36	Male	1	13:43:00	Morgue		1	MVC, Not Applicable	Blunt
34	Male	7	11:07:00	Floor		4	Other Blunt Mechanism	Blunt
91	Female	7	17:53:00	Floor		9	Fall Under 1m (3.3 ft)	Blunt
60	Male	7	14:25:00	Floor		10	Fall 1m - 6m (3.3 - 19.7 ft), Not Applic	Blunt
82	Female	7	13:33:00	Floor		9	Fall Under 1m (3.3 ft)	Blunt
92	Female	7	05:20:00	Step-Down		14	Fall Under 1m (3.3 ft)	Blunt
35	Male	7	08:25:00	Intensive		24	MVC	Blunt
18	Male	6	15:02:00	Step-Down		34	MVC, Not Applicable	Blunt
56	Male	6	21:05:00	Step-Down		14	Fall 1m - 6m (3.3 - 19.7 ft), Not Applic	Blunt
41	Male	6	00:40:00	Intensive		1	MVC	Blunt
85	Male	6	15:06:00	Operating	Floor	5	Fall 1m - 6m (3.3 - 19.7 ft), Not Applic	Blunt
54	Female	6	15:40:00	Step-Down		17	MVC, Not Applicable	Blunt
74	Female	6	10:35:00	Step-Down		17	Pedestrian	Blunt
36	Female	5	22:47:00	Intensive		25	Not Applicable	Other
48	Male	5	11:20:00	Step-Down		17	MVC	Blunt
34	Male	5	04:58:00	Intensive		10	Fall Over 6m (19.7 ft)	Blunt
36	Male	5	17:54:00	Step-Down		29	MVC, Not Applicable	Blunt
70	Female	5	19:10:00	Step-Down		4	Fall Under 1m (3.3 ft)	Blunt
27	Female	5	18:45:00	Floor		9	MVC, Assault	Blunt
21	Male	5	15:23:00	Intensive		13	Handgun	Penetrating
83	Male	5	02:51:00	Step-Down		17	MVC	Blunt
49	Male	5	07:34:00	Operating	Intensive Care Unit	38	MVC	Blunt
58	Female	5	17:58:00	Operating	Intensive Care Unit	5	Other Gun, Not Applicable	Penetrating
23	Female	4	00:54:00	Step-Down		8	MVC	Blunt
40	Male	4	10:50:00	Intensive		59	Fall Over 6m (19.7 ft), Not Applicable	Blunt
56	Male	4	12:35:00	Floor		25	Fall Under 1m (3.3 ft)	Blunt
47	Male	4	23:55:00	Step-Down		13	MVC	Blunt
71	Female	4	23:35:00	Step-Down		5	Fall Under 1m (3.3 ft)	Blunt
47	Male	4	23:21:00	Floor		5	Fall 1m - 6m (3.3 - 19.7 ft), Not Applic	Blunt
69	Female	4	07:08:00	Operating	Floor	9	Fall Under 1m (3.3 ft)	Blunt
65	Female	4	13:37:00	Operating	Not Applicable	9	Fall Under 1m (3.3 ft)	Blunt
24	Male	4	06:35:00	Intensive		34	MVC	Blunt
47	Male	4	23:21:00	Intensive			Fall 1m - 6m (3.3 - 19.7 ft)	Blunt
51	Female	3	18:28:00	Floor		4	Fall Under 1m (3.3 ft), Not Applicable	Blunt
21	Male	3	00:42:00	Intensive		20	Other Gun	Penetrating
73	Male	3	14:10:00	Step-Down		8	Other Blunt Mechanism, Not Applicable	Blunt
87	Female	3	17:15:00	Step-Down		14	Fall Under 1m (3.3 ft)	Blunt
56	Male	3	07:15:00	Step-Down		20	MVC	Blunt
93	Female	3	03:00:00	Step-Down		10	Fall Under 1m (3.3 ft)	Blunt
66	Male	3	13:30:00	Step-Down		14	MVC	Blunt
54	Male	3	18:08:00	Floor		9	Fall Under 1m (3.3 ft), Not Applicable	Blunt
47	Male	3	19:00:00	Step-Down			Fall 1m - 6m (3.3 - 19.7 ft), Not Applic	Blunt
63	Male	3	07:06:00	Intensive		25	Fall 1m - 6m (3.3 - 19.7 ft)	Blunt
51	Female	3	18:28:00	Floor			Fall Under 1m (3.3 ft), Not Applicable	Blunt
29	Male	2	01:13:00	Step-Down		1	Handgun, Not Applicable	Penetrating
19	Male	2	17:37:00	Step-Down		12	Other Blunt Mechanism	Blunt
50	Male	2	00:58:00	Floor		4	Other Blunt Mechanism, Not Applicable	Blunt
72	Female	2	19:07:00	Floor		4	Fall Under 1m (3.3 ft)	Blunt
81	Male	1	19:08:00	Intensive		22	MVC, Not Applicable	Blunt
26	Female	1	22:15:00	Floor		5	Other Penetrating Mechanism, Not Applica	Penetrating
94	Female	1	21:03:00	Step-Down		4	Fall 1m - 6m (3.3 - 19.7 ft)	Blunt
28	Female	1	09:20:00	Intensive		22	MVC, Not Applicable	Blunt
71	Female	1	11:54:00	Floor		9	Fall Under 1m (3.3 ft)	Blunt
33	Male	1	06:44:00	Intensive		16	Handgun	Penetrating
62	Female	1	04:39:00	Step-Down		4	Fall - NFS	Blunt
30	Male	1	15:25:00	Operating	Intensive Care Unit	41	Motorcycle	Blunt
91	Male	1	12:21:00	Floor		5	MVC	Blunt
23	Male	1	21:14:00	Morgue		26	Handgun, Not Applicable	Penetrating
18	Male	7	23:39:00	Operating	Step-Down Unit	5	Knife, Not Applicable	Penetrating
29	Male	7	03:22:00	Operating	Step-Down Unit	27	MVC	Blunt
35	Female	7	23:53:00	Intensive		24	MVC	Blunt
74	Male	7	20:33:00	Intensive		10	Fall Under 1m (3.3 ft), Not Applicable	Blunt
48	Male	7	17:03:00	Step-Down		9	Handgun, Not Applicable	Penetrating
71	Female	7	20:50:00	Intensive		17	MVC, Not Applicable	Blunt
20	Female	7	23:35:00	Step-Down		1	MVC	Blunt
38	Female	7	02:05:00	Floor		9	MVC	Blunt
29	Male	7	00:52:00	Step-Down		10	Handgun	Penetrating
49	Male	7	15:00:00	Floor		9	Fall Over 6m (19.7 ft), Not Applicable	Blunt
44	Male	7	19:20:00	Floor		9	MVC	Blunt
35	Male	7	23:18:00	Floor		9	Handgun, Assault	Penetrating
61	Male	7	21:15:00	Floor		5	MVC	Blunt
42	Male	7	11:30:00	Step-Down		8	MVC	Blunt
81	Female	7	11:20:00	Step-Down		17	Fall Under 1m (3.3 ft)	Blunt
38	Male	7	13:18:00	Operating	Floor	5	Assault, Not Applicable	Penetrating
54	Female	7	22:57:00	Step-Down		11	MVC, Not Applicable	Blunt
22	Male	7	19:28:00	Step-Down		9	Handgun	Penetrating
35	Female	7	23:43:00	Intensive			MVC	Blunt
57	Male	7	19:18:00	Intensive		29	Pedestrian	Blunt
18	Male	6	00:20:00	Step-Down		13	Motorcycle	Blunt
37	Male	6	22:02:00	Step-Down		9	Motorcycle	Blunt
44	Male	6	14:04:00	Floor		5	Fall Over 6m (19.7 ft), Not Applicable	Blunt
54	Male	6	21:06:00	Floor		2	Fall Under 1m (3.3 ft), Fall Under 1m (3	Other
21	Male	6	21:42:00	Floor		9	Other Gun, Not Applicable	Penetrating
74	Male	6	17:34:00	Intensive		22	Fall 1m - 6m (3.3 - 19.7 ft)	Blunt
85	Male	5	15:36:00	Step-Down		9	Fall Under 1m (3.3 ft), Not Applicable	Blunt
30	Male	5	12:19:00	Operating	Morgue	25	Handgun	Penetrating
68	Male	5	14:54:00	Intensive		22	MVC, Not Applicable	Blunt
58	Female	5	09:54:00	Step-Down		8	MVC	Blunt
49	Male	5	14:52:00	Step-Down		9	MVC	Blunt
67	Female	5	12:11:00	Step-Down		9	Fall 1m - 6m (3.3 - 19.7 ft), Not Applic	Blunt
53	Male	5	15:57:00	Floor		4	Fall Under 1m (3.3 ft)	Blunt
25	Female	4	22:25:00	Step-Down		34	MVC, Not Applicable	Blunt
20	Male	4	12:13:00	Step-Down		25	Other Gun, Not Applicable	Penetrating
64	Female	4	23:59:00	Intensive		1	Fall Under 1m (3.3 ft), Not Applicable	Blunt
57	Male	4	17:52:00	Step-Down		14	Motorcycle, Not Applicable	Blunt
69	Female	4	04:59:00	Intensive		9	Fall 1m - 6m (3.3 - 19.7 ft)	Blunt
60	Male	4	05:51:00	Intensive		21	Assault, Not Applicable	Blunt
32	Male	3	03:02:00	Step-Down		26	ATV	Blunt
76	Male	3	17:28:00	Step-Down		5	Fall Under 1m (3.3 ft)	Blunt
70	Male	3	06:16:00	Step-Down		1	Other Penetrating Mechanism	Penetrating
23	Male	3	10:45:00	Step-Down		14	MVC, Not Applicable	Blunt
52	Male	3	20:15:00	Step-Down		13	Bicycle	Blunt
58	Female	3	20:53:00	Step-Down		17	Pedestrian	Blunt
73	Male	3	21:42:00	Intensive		9	Fall 1m - 6m (3.3 - 19.7 ft), Not Applic	Blunt
43	Male	3	16:07:00	Morgue		1	Unknown, Unknown	Penetrating
63	Female	2	03:52:00	Step-Down		17	Fall Under 1m (3.3 ft)	Blunt
20	Male	2	17:48:00	Intensive		1	Fall Under 1m (3.3 ft), Not Applicable	Blunt
81	Female	2	09:13:00	Floor		4	Fall Under 1m (3.3 ft)	Blunt
27	Male	2	20:54:00	Intensive		1	Knife, Not Applicable	Penetrating
42	Male	2	17:35:00	Intensive		21	Assault	Blunt
70	Male	2	22:37:00	Floor		14	Fall 1m - 6m (3.3 - 19.7 ft)	Blunt
65	Female	2	09:12:00	Floor		9	Fall 1m - 6m (3.3 - 19.7 ft)	Blunt
69	Male	1	16:22:00	Intensive		38	Fall 1m - 6m (3.3 - 19.7 ft)	Blunt
55	Female	1	03:48:00	Intensive		22	Pedestrian, Not Applicable	Blunt
27	Female	1	10:40:00	Intensive		19	MVC, Not Applicable	Blunt
39	Male	1	18:36:00	Step-Down		13	Fall 1m - 6m (3.3 - 19.7 ft), Not Applic	Blunt
65	Male	1	15:09:00	Step-Down		19	MVC	Blunt
48	Male	1	17:12:00	Floor		4	Fall Under 1m (3.3 ft)	Blunt
23	Male	1	10:30:00	Intensive		17	MVC	Blunt
35	Female	1	17:21:00	Operating	Floor	9	MVC, Not Applicable	Blunt
54	Female	1	01:09:00	Operating	Step-Down Unit	12	MVC	Blunt
87	Female	1	19:55:00	Telemetry		14	Fall Under 1m (3.3 ft)	Blunt
60	Male	1	16:46:00	Step-Down		18	Motorcycle	Blunt
69	Male	1	07:47:00	Intensive		16	Fall Under 1m (3.3 ft)	Blunt
59	Male	1	22:12:00	Not Applic		17	Other Blunt Mechanism	Blunt
48	Male	1	17:39:00	Floor			Fall Under 1m (3.3 ft), Not Applicable	Blunt
42	Male	7	07:11:00	Step-Down		1	Handgun	Penetrating
52	Male	7	18:40:00	Operating	Step-Down Unit	4	Other Blunt Mechanism, Not Applicable	Penetrating
60	Male	7	17:19:00	Not Applic		1	Fall Under 1m (3.3 ft)	Blunt
66	Male	7	13:45:00	Operating	Floor	4	Other Blunt Mechanism	Blunt
75	Male	7	13:29:00	Intensive		17	MVC, Not Applicable	Blunt
46	Male	7	14:17:00	Intensive		48	Fall Over 6m (19.7 ft), Not Applicable	Blunt
83	Male	7	21:32:00	Step-Down		10	Fall 1m - 6m (3.3 - 19.7 ft), Not Applic	Blunt
26	Male	7	20:21:00	Floor		4	Other Blunt Mechanism, Not Applicable	Blunt
57	Male	7	20:58:00	Step-Down		17	MVC, Not Applicable	Blunt
57	Male	7	18:37:00	Step-Down		29	Motorcycle	Blunt
46	Male	7	14:17:00	Intensive			Fall Over 6m (19.7 ft)	Blunt
49	Female	7	11:25:00	Intensive		50	MVC	Blunt
38	Male	6	23:47:00	Intensive		34	MVC	Blunt
55	Female	6	07:25:00	Operating	Post Anesthesia Care Unit	4	Fall Under 1m (3.3 ft), Not Applicable	Blunt
55	Male	6	01:05:00	Step-Down		8	Fall 1m - 6m (3.3 - 19.7 ft), Not Applic	Blunt
41	Male	6	23:10:00	Operating	Floor	4	MVC, Not Applicable	Blunt
41	Male	6	21:23:00	Intensive		9	Pedestrian	Blunt
49	Male	6	01:39:00	Not Applic		9	Other Gun	Penetrating
86	Male	6	16:06:00	Floor		9	Fall 1m - 6m (3.3 - 19.7 ft), Not Applic	Blunt
56	Male	6	19:39:00	Step-Down		10	Other Blunt Mechanism	Blunt
21	Female	6	23:49:00	Operating	Floor	9	MVC	Blunt
36	Male	6	21:03:00	Morgue		1	Other Gun, Not Applicable	Penetrating
67	Female	6	23:05:00	Intensive		17	MVC	Blunt
59	Female	5	08:55:00	Floor		5	Fall Under 1m (3.3 ft)	Blunt
75	Male	4	12:00:00	Intensive		25	Fall Under 1m (3.3 ft)	Blunt
23	Female	4	07:37:00	Step-Down		4	Other Penetrating Mechanism	Penetrating
66	Male	4	12:42:00	Intensive		22	MVC	Blunt
67	Female	4	14:25:00	Intensive		10	MVC	Blunt
70	Male	4	13:40:00	Intensive		10	Fall Under 1m (3.3 ft), Not Applicable	Blunt
21	Female	4	08:40:00	Step-Down		22	MVC, Not Applicable	Blunt
51	Male	4	15:40:00	Step-Down		17	MVC	Blunt
58	Male	4	19:11:00	Step-Down		9	MVC	Blunt
53	Female	4	15:00:00	Step-Down		10	Fall Under 1m (3.3 ft), Not Applicable	Blunt
51	Female	4	06:30:00	Step-Down		34	Pedestrian, Not Applicable	Blunt
27	Male	3	04:07:00	Intensive		25	Other Gun	Penetrating
62	Female	3	19:29:00	Intensive		35	Fall 1m - 6m (3.3 - 19.7 ft), Not Applic	Blunt
23	Male	3	04:28:00	Step-Down		13	Assault	Blunt
49	Male	3	19:58:00	Operating	Floor	4	Fall 1m - 6m (3.3 - 19.7 ft)	Blunt
35	Male	3	20:15:00	Intensive		18	Assault	Blunt
83	Female	3	04:39:00	Intensive		9	Fall Under 1m (3.3 ft), Not Applicable	Not Applicable
25	Female	2	10:08:00	Step-Down		4	MVC, Not Applicable	Blunt
64	Female	2	18:33:00	Floor		4	Fall Under 1m (3.3 ft)	Blunt
80	Male	2	01:23:00	Step-Down		17	Fall Under 1m (3.3 ft)	Blunt
84	Male	2	12:24:00	Step-Down		4	Fall 1m - 6m (3.3 - 19.7 ft), Not Applic	Blunt
29	Male	2	17:35:00	Step-Down		9	MVC	Blunt
19	Male	2	19:05:00	Step-Down		13	MVC, Not Applicable	Blunt
66	Female	2	16:22:00	Floor		9	Fall 1m - 6m (3.3 - 19.7 ft), Not Applic	Blunt
54	Male	1	10:12:00	Step-Down			Fall Under 1m (3.3 ft)	Blunt
25	Male	1	11:25:00	Floor		8	Pedestrian	Blunt
65	Female	1	11:03:00	Operating	Floor	4	Glass, Not Applicable	Penetrating
51	Male	1	20:01:00	Floor		5	Handgun	Penetrating
48	Male	1	00:25:00	Floor		4	Fall Under 1m (3.3 ft)	Blunt
81	Female	1	12:48:00	Operating	Step-Down Unit	4	Fall - NFS	Blunt
41	Male	7	13:48:00	Step-Down		17	MVC	Blunt
25	Male	7	20:25:00	Step-Down		18	ATV, Not Applicable	Blunt
26	Male	7	15:20:00	Floor		4	ATV	Blunt
66	Male	7	09:02:00	Floor		4	Fall Under 1m (3.3 ft), Not Applicable	Blunt
28	Male	6	02:05:00	Step-Down		1	MVC, Not Applicable	Blunt
27	Male	6	09:18:00	Intensive		16	Other Blunt Mechanism	Blunt
54	Male	6	14:45:00	Operating	Floor	10	Fall 1m - 6m (3.3 - 19.7 ft), Not Applic	Blunt
75	Female	6	16:54:00	Floor		4	Fall Under 1m (3.3 ft), Not Applicable	Blunt
25	Female	6	10:57:00	Step-Down		14	MVC, Not Applicable	Blunt
20	Male	5	01:12:00	Floor		4	Fall Under 1m (3.3 ft)	Blunt
85	Female	5	00:06:00	Step-Down		4	Fall Under 1m (3.3 ft)	Blunt
33	Male	5	03:30:00	Step-Down		17	MVC	Blunt
20	Male	5	23:18:00	Floor		8	MVC, Not Applicable	Blunt
23	Male	5	12:09:00	Floor		10	Other Blunt Mechanism	Blunt
33	Male	5	02:57:00	Operating	Floor	9	Assault, Not Applicable	Penetrating
73	Male	5	02:58:00	Intensive		17	ATV	Blunt
19	Female	5	23:04:00	Step-Down		17	MVC	Blunt
61	Male	5	15:22:00	Step-Down		1	Knife	Penetrating
56	Male	5	12:42:00	Operating	Floor	9	Fall Under 1m (3.3 ft)	Blunt
24	Male	5	12:27:00	Operating	Step-Down Unit	16	Handgun	Penetrating
49	Male	5	16:55:00	Intensive		43	MVC	Blunt
75	Male	5	22:20:00	Floor		4	Fall 1m - 6m (3.3 - 19.7 ft)	Blunt
24	Female	5	unk	Operating	Step-Down Unit	25
52	Male	4	08:13:00	Operating	Intensive Care Unit	18	MVC, Not Applicable	Blunt
64	Male	4	21:59:00	Intensive		50	MVC	Blunt
68	Female	4	12:51:00	Operating	Floor	9	Fall Under 1m (3.3 ft), Not Applicable	Blunt
77	Male	4	13:00:00	Floor		5	Fall Under 1m (3.3 ft)	Blunt
69	Female	4	20:00:00	Step-Down		17	MVC	Blunt
29	Female	4	16:30:00	Intensive		9	ATV, Not Applicable	Blunt
51	Male	3	23:28:00	Operating	Floor	4	Fall 1m - 6m (3.3 - 19.7 ft), Not Applic	Blunt
47	Female	3	16:23:00	Step-Down		14	MVC, Not Applicable	Blunt
48	Female	3	02:30:00	Step-Down		13	MVC	Blunt
28	Male	3	22:14:00	Operating	Intensive Care Unit	20	Handgun	Penetrating
81	Male	3	16:16:00	Operating	Intensive Care Unit	29	MVC, Not Applicable	Blunt
76	Male	3	21:10:00	Step-Down		10	Assault, MVC	Blunt
45	Male	3	20:09:00	Step-Down		14	Pedestrian, Not Applicable	Blunt
98	Male	3	19:01:00	Step-Down		4	Fall 1m - 6m (3.3 - 19.7 ft), Not Applic	Blunt
66	Male	2	19:05:00	Step-Down		13	Fall Under 1m (3.3 ft)	Blunt
38	Male	2	16:56:00	Intensive		14	Other Blunt Mechanism	Blunt
83	Female	2	20:30:00	Floor		1	Fall Under 1m (3.3 ft)	Blunt
44	Male	2	17:39:00	Operating	Step-Down Unit	9	Other Blunt Mechanism	Blunt
70	Female	2	03:10:00	Step-Down		4	Fall Under 1m (3.3 ft)	Blunt
67	Male	2	03:08:00	Floor		10	Fall Under 1m (3.3 ft), Not Applicable	Blunt
67	Male	1	06:41:00	Step-Down		17	Fall 1m - 6m (3.3 - 19.7 ft), Not Applic	Blunt
21	Male	1	22:48:00	Step-Down		10	Handgun, Not Applicable	Penetrating
59	Male	1	15:01:00	Floor		4	Biting	Penetrating
78	Female	1	14:30:00	Floor		5	Fall 1m - 6m (3.3 - 19.7 ft), Not Applic	Blunt
39	Female	1	18:48:00	Step-Down		17	Fall 1m - 6m (3.3 - 19.7 ft), Not Applic	Blunt
68	Male	1	00:18:00	Intensive		9	Fall Under 1m (3.3 ft)	Blunt
51	Male	1	12:45:00	Intensive		14	MVC	Blunt
85	Female	1	12:14:00	Floor		9	Fall Under 1m (3.3 ft)	Blunt
28	Female	7	00:50:00	Operating	Floor	9	Handgun	Penetrating
32	Male	7	12:33:00	Step-Down		9	Fall 1m - 6m (3.3 - 19.7 ft), Not Applic	Blunt
78	Male	7	09:19:00	Floor		13	Fall Under 1m (3.3 ft)	Blunt
67	Male	7	13:20:00	Step-Down		9	Other Blunt Mechanism	Blunt
36	Male	7	22:03:00	Operating		19	Handgun	Penetrating
48	Female	7	09:56:00	Step-Down		9	MVC	Blunt
52	Male	7	08:40:00	Operating	Intensive Care Unit	4	Knife, Not Applicable	Penetrating
24	Female	7	04:29:00	Intensive		14	MVC	Blunt
22	Male	7	22:21:00	Intensive		41	Fall 1m - 6m (3.3 - 19.7 ft), Not Applic	Blunt
38	Male	7	03:20:00	Step-Down		24	MVC	Blunt
28	Male	7	00:32:00	Morgue		10	Other Gun, Not Applicable	Penetrating
29	Male	6	22:18:00	Step-Down		9	Other Gun, Not Applicable	Penetrating
64	Male	6	20:00:00	Step-Down		4	MVC, Not Applicable	Blunt
53	Female	6	05:20:00	Floor		10	Fall - NFS	Blunt
32	Female	6	20:32:00	Step-Down		14	Fall 1m - 6m (3.3 - 19.7 ft), Not Applic	Blunt
82	Female	6	20:42:00	Step-Down		9	Fall 1m - 6m (3.3 - 19.7 ft), Not Applic	Blunt
75	Female	6	02:58:00	Operating	Floor	9	Fall Under 1m (3.3 ft), Not Applicable	Blunt
93	Male	6	15:00:00	Intensive		14	MVC, Not Applicable	Blunt
66	Female	6	13:40:00	Floor		4	Fall Under 1m (3.3 ft)	Blunt
85	Male	6	17:06:00	Step-Down		9	Fall 1m - 6m (3.3 - 19.7 ft), Not Applic	Blunt
25	Female	6	21:36:00	Intensive		13	Fall Over 6m (19.7 ft), Not Applicable	Blunt
47	Male	5	08:57:00	Intensive		54	MVC, Not Applicable	Blunt
31	Male	5	07:40:00	Floor		10	MVC, Not Applicable	Blunt
24	Female	5	10:30:00	Step-Down		17	MVC	Blunt
20	Male	5	23:06:00	Intensive		14	Motorcycle, Not Applicable	Blunt
62	Male	5	20:00:00	Operating	Floor	5	Fall 1m - 6m (3.3 - 19.7 ft)	Blunt
90	Female	5	09:53:00	Floor		9	Fall 1m - 6m (3.3 - 19.7 ft), Not Applic	Blunt
70	Female	5	12:30:00	Step-Down		17	MVC	Blunt
25	Male	5	08:24:00	Intensive		27	MVC	Blunt
51	Female	5	15:32:00	Floor		4	Pedestrian	Blunt
19	Female	4	17:42:00	Step-Down		27	MVC	Blunt
28	Female	4	17:03:00	Step-Down		22	MVC, Not Applicable	Blunt
20	Female	4	23:15:00	Intensive		34	MVC, Not Applicable	Blunt
41	Male	4	21:15:00	Intensive		38	Pedestrian	Blunt
27	Male	4	19:11:00	Step-Down		13	Other Blunt Mechanism	Blunt
81	Male	3	07:34:00	Intensive		38	Fall 1m - 6m (3.3 - 19.7 ft)	Blunt
69	Female	3	03:01:00	Step-Down		17	Fall 1m - 6m (3.3 - 19.7 ft)	Blunt
77	Male	3	16:57:00	Step-Down		19	MVC, Not Applicable	Blunt
39	Male	3	02:34:00	Step-Down		5	Other Blunt Mechanism, Not Applicable	Blunt
32	Male	3	14:40:00	Step-Down		21	MVC	Blunt
54	Male	3	22:34:00	Step-Down		2	Fall 1m - 6m (3.3 - 19.7 ft)	Blunt
50	Male	3	15:04:00	Intensive		4	MVC, Not Applicable	Blunt
53	Male	3	23:22:00	Step-Down		11	MVC	Blunt
83	Male	3	10:55:00	Intensive		24	MVC	Blunt
47	Male	3	21:15:00	Intensive		34	Motorcycle	Blunt
49	Male	3	21:09:00	Intensive		25	Fall Under 1m (3.3 ft)	Blunt
84	Male	2	06:54:00	Intensive		25	Fall Under 1m (3.3 ft)	Blunt
73	Male	2	10:46:00	Intensive		12	MVC	Blunt
16	Male	2	00:15:00	Step-Down		10	MVC, Not Applicable	Blunt
81	Female	2	13:37:00	Floor		1	Fall Under 1m (3.3 ft)	Blunt
89	Female	2	23:35:00	Operating	Floor	9	Fall - NFS, Not Applicable	Blunt
76	Male	2	23:45:00	Step-Down		6	Fall 1m - 6m (3.3 - 19.7 ft), Not Applic	Blunt
72	Male	2	20:23:00	Intensive		27	Other Blunt Mechanism, Not Applicable	Blunt
42	Female	2	10:17:00	Floor		2	Biting	Blunt
68	Female	2	10:36:00	Intensive		12	Pedestrian, Not Applicable	Blunt
31	Male	2	12:11:00	Morgue		1	MVC	Blunt
32	Male	2	00:10:00	Step-Down		11	Assault	Blunt
40	Male	1	03:10:00	Operating	Floor	4	Assault, Not Applicable	Blunt
49	Male	1	16:04:00	Step-Down		10	Assault, Fall 1m - 6m (3.3 - 19.7 ft)	Blunt
19	Male	1	00:25:00	Floor		9	MVC	Blunt
22	Female	1	22:17:00	Step-Down		9	MVC	Blunt
22	Male	1	04:13:00	Intensive		17	MVC, Not Applicable	Blunt
43	Male	1	22:53:00	Floor		17	MVC	Blunt
20	Male	1	03:30:00	Step-Down		17	MVC	Blunt
17	Male	1	22:07:00	Step-Down		5	MVC, Not Applicable	Blunt
19	Male	7	02:48:00	Step-Down		5	Assault, Not Applicable	Blunt
23	Male	7	03:46:00	Intensive		5	MVC	Blunt
61	Male	7	13:49:00	Floor		4	Fall Under 1m (3.3 ft)	Blunt
47	Male	7	14:53:00	Step-Down		8	Assault, Not Applicable	Blunt
52	Male	7	17:35:00	Operating	Floor	4	Other Blunt Mechanism	Blunt
29	Male	7	21:15:00	Operating	Floor	5	MVC	Blunt
63	Male	7	09:40:00	Step-Down		10	MVC	Blunt
29	Female	7	00:14:00	Step-Down		22	MVC, Not Applicable	Blunt
66	Female	7	17:29:00	Intensive		4	Fall 1m - 6m (3.3 - 19.7 ft)	Blunt
41	Male	6	18:55:00	Step-Down		4	MVC	Blunt
21	Male	6	23:06:00	Step-Down		17	MVC	Blunt
51	Male	6	18:30:00	Step-Down		14	MVC, Not Applicable	Blunt
75	Male	6	19:40:00	Floor		9	Pedestrian	Blunt
23	Female	6	15:07:00	Floor		9	MVC	Blunt
58	Male	6	23:30:00	Step-Down		10	MVC, Not Applicable	Blunt
45	Male	6	01:37:00	Intensive		21	Assault, Not Applicable	Blunt
86	Female	6	23:57:00	Operating		9	Fall Under 1m (3.3 ft)	Blunt
22	Male	6	16:27:00	Intensive		22	MVC	Blunt
16	Male	6	00:51:00	Intensive		29	Other Gun	Penetrating
41	Male	5	16:58:00	Floor		5	Pedestrian, Not Applicable	Blunt
48	Female	5	06:30:00	Operating	Step-Down Unit	13	Assault	Blunt
53	Male	5	21:28:00	Operating	Floor	9	MVC	Blunt
37	Male	5	00:11:00	Operating	Floor	4	Knife	Blunt
19	Female	5	18:55:00	Operating	Floor	14	MVC, Not Applicable	Not Applicable
18	Male	5	21:38:00	Intensive		14	MVC, Not Applicable	Blunt
92	Female	5	05:29:00	Step-Down		10	Fall 1m - 6m (3.3 - 19.7 ft), Not Applic	Blunt
71	Female	5	18:24:00	Step-Down		4	Pedestrian	Blunt
17	Female	5	17:53:00	Step-Down		16	Fall Under 1m (3.3 ft)	Blunt
70	Male	5	11:16:00	Intensive		9	Shotgun	Penetrating
38	Female	4	07:48:00	Floor		4	Fall 1m - 6m (3.3 - 19.7 ft), Not Applic	Blunt
19	Male	4	16:25:00	Floor		9	Fall 1m - 6m (3.3 - 19.7 ft), Not Applic	Blunt
46	Female	4	13:00:00	Step-Down		8	MVC	Blunt
71	Female	4	22:45:00	Step-Down		9	Fall Under 1m (3.3 ft), Not Applicable	Blunt
35	Female	3	18:36:00	Operating	Morgue	26	MVC	Blunt
61	Female	3	01:05:00	Step-Down		4	Fall Under 1m (3.3 ft)	Blunt
34	Male	3	23:30:00	Step-Down		14	Fall Under 1m (3.3 ft)	Blunt
78	Male	3	21:37:00	Step-Down		10	MVC	Blunt
56	Male	3	12:08:00	Step-Down		17	Fall 1m - 6m (3.3 - 19.7 ft)	Blunt
62	Male	3	11:06:00	Intensive		17	MVC	Blunt
23	Male	3	15:41:00	Floor		10	Other Gun, Not Applicable	Penetrating
74	Female	3	20:06:00	Step-Down		4	Fall 1m - 6m (3.3 - 19.7 ft), Not Applic	Blunt
59	Male	3	15:16:00	Step-Down		9	Fall 1m - 6m (3.3 - 19.7 ft), Not Applic	Blunt
42	Male	2	07:40:00	Operating	Floor	8	Other Blunt Mechanism	Blunt
40	Male	2	09:47:00	Step-Down		1	Fall Under 1m (3.3 ft)	Blunt
28	Male	2	16:31:00	Step-Down		1	MVC, Not Applicable	Blunt
59	Male	2	19:54:00	Floor		4	Other Blunt Mechanism	Blunt
33	Male	2	05:24:00	Step-Down		22	MVC, Not Applicable	Blunt
69	Female	2	13:35:00	Floor		4	Fall Under 1m (3.3 ft)	Blunt
20	Female	1	21:38:00	Operating	Morgue	45	MVC, Not Applicable	Blunt
35	Male	1	03:20:00	Step-Down		10	Assault	Blunt
23	Male	1	04:14:00	Step-Down		9	Other Blunt Mechanism	Blunt
21	Male	1	16:57:00	Step-Down		17	Fall Over 6m (19.7 ft)	Blunt
50	Male	1	18:45:00	Operating	Floor	9	Fall Over 6m (19.7 ft), Not Applicable	Blunt
62	Female	1	11:07:00	Floor		9	Fall Under 1m (3.3 ft), Not Applicable	Blunt
90	Female	1	20:54:00	Floor		9	Fall - NFS	Blunt
32	Male	7	13:40:00	Floor		4	Fall 1m - 6m (3.3 - 19.7 ft), Not Applic	Blunt
18	Male	7	23:14:00	Intensive		29	Other Gun, Not Applicable	Penetrating
36	Male	7	21:45:00	Floor		4	Other Blunt Mechanism	Blunt
32	Male	7	01:01:00	Operating	Step-Down Unit	9	Knife	Penetrating
79	Female	7	18:50:00	Step-Down		21	Fall Under 1m (3.3 ft)	Blunt
18	Male	7	03:08:00	Operating	Step-Down Unit	13	MVC, Not Applicable	Blunt
71	Female	7	00:33:00	Floor		4	Fall Under 1m (3.3 ft), Not Applicable	Blunt
23	Male	6	17:39:00	Step-Down		9	Motorcycle	Blunt
18	Male	6	05:39:00	Step-Down		12	Fall 1m - 6m (3.3 - 19.7 ft)	Blunt
21	Male	6	20:30:00	Step-Down		22	MVC, Not Applicable	Blunt
73	Female	6	23:30:00	Floor		5	Fall Under 1m (3.3 ft), Not Applicable	Blunt
30	Male	6	06:29:00	Intensive		25	Handgun, MVC	Penetrating
79	Male	6	12:52:00	Intensive		4	Fall Under 1m (3.3 ft)	Blunt
64	Female	6	05:05:00	Morgue		11	MVC, Not Applicable	Blunt
44	Male	6	12:50:00	Intensive		24	MVC, Not Applicable	Blunt
25	Male	5	23:31:00	Intensive		1	Fall Under 1m (3.3 ft)	Blunt
56	Male	5	07:20:00	Operating	Step-Down Unit	14	Motorcycle, Not Applicable	Blunt
21	Male	5	15:00:00	Step-Down		12	MVC, Not Applicable	Blunt
83	Female	5	13:41:00	Intensive		22	MVC	Blunt
19	Male	5	19:30:00	Step-Down		14	MVC	Blunt
36	Female	5	00:12:00	Step-Down		17	MVC	Blunt
64	Female	5	10:45:00	Step-Down		19	MVC, Not Applicable	Blunt
31	Female	5	00:35:00	Step-Down		29	MVC, Not Applicable	Blunt
45	Female	5	14:22:00	Step-Down		29	MVC	Blunt
20	Male	5	04:49:00	Step-Down		43	Shotgun, Not Applicable	Penetrating
42	Male	5	00:00:00	Operating	Intensive Care Unit	8	Handgun, Not Applicable	Penetrating
88	Male	5	17:08:00	Step-Down		10	Fall 1m - 6m (3.3 - 19.7 ft), Not Applic	Blunt
75	Female	5	14:30:00	Step-Down		17	MVC, Not Applicable	Blunt
60	Female	5	11:02:00	Floor		5	Fall Under 1m (3.3 ft), Not Applicable	Blunt
48	Male	5	14:16:00	Intensive		22	MVC, Not Applicable	Blunt
33	Male	5	22:13:00	Intensive		27	MVC	Blunt
43	Female	4	21:29:00	Observatio		1	MVC, Not Applicable	Blunt
52	Male	4	19:02:00	Home or Se		9	Fall Under 1m (3.3 ft)	Blunt
29	Male	4	12:33:00	Step-Down		21	Fall Over 6m (19.7 ft), Not Applicable	Blunt
18	Male	4	00:54:00	Operating	Step-Down Unit	10	Knife	Penetrating
54	Female	4	01:35:00	Intensive		14	Fall 1m - 6m (3.3 - 19.7 ft), Not Applic	Blunt
26	Male	4	03:08:00	Operating	Floor	4	Shotgun	Penetrating
69	Male	4	19:30:00	Intensive		21	Handgun, Not Applicable	Penetrating
23	Male	4	23:30:00	Intensive		29	MVC	Blunt
44	Male	3	20:10:00	Intensive		17	Pedestrian, Not Applicable	Blunt
61	Male	3	05:56:00	Floor		12	MVC	Blunt
21	Male	3	02:30:00	Floor		5	Assault	Blunt
21	Male	3	06:19:00	Operating	Step-Down Unit	5	MVC	Blunt
74	Female	3	20:05:00	Step-Down		9	Fall 1m - 6m (3.3 - 19.7 ft), Not Applic	Blunt
65	Female	3	04:32:00	Step-Down		17	Fall - NFS	Blunt
57	Male	2	22:07:00	Step-Down		1	Other Blunt Mechanism	Blunt
44	Male	2	16:27:00	Floor		1	Other Blunt Mechanism, Not Applicable	Blunt
68	Male	2	16:42:00	Intensive		26	Fall 1m - 6m (3.3 - 19.7 ft), Not Applic	Blunt
39	Male	2	22:04:00	Floor		9	Fall 1m - 6m (3.3 - 19.7 ft), Not Applic	Blunt
24	Male	2	10:46:00	Operating	Intensive Care Unit	4	Other Blunt Mechanism, Not Applicable	Blunt
33	Male	2	22:41:00	Operating	Floor	9	Handgun	Penetrating
69	Female	2	08:36:00	Floor		4	Fall Under 1m (3.3 ft), Not Applicable	Blunt
74	Female	2	00:12:00	Floor		4	Fall Under 1m (3.3 ft), Not Applicable	Blunt
32	Male	2	20:38:00	Step-Down		24	Handgun	Penetrating
70	Male	2	10:22:00	Step-Down		4	Bicycle	Blunt
32	Male	2	22:29:00	Step-Down		22	Assault	Blunt
19	Male	2	14:51:00	Intensive		41	MVC	Blunt
68	Male	2	17:50:00	Floor		1	Knife, Other Blunt Mechanism	Penetrating
18	Male	2	09:00:00	Not Applic		34	MVC	Blunt
30	Male	1	02:00:00	Morgue		1	Other Gun, Not Applicable	Penetrating
77	Male	1	01:44:00	Intensive		30	Fall 1m - 6m (3.3 - 19.7 ft), Not Applic	Blunt
17	Male	1	16:56:00	Step-Down		1	MVC, Not Applicable	Blunt
89	Male	1	14:30:00	Floor		2	Other Penetrating Mechanism	Penetrating
19	Male	1	17:00:00	Floor		1	MVC, Not Applicable	Blunt
20	Male	1	06:40:00	Operating		14	ATV	Blunt
26	Male	1	01:14:00	Step-Down		9	MVC, Not Applicable	Blunt
29	Male	1	03:09:00	Operating	Step-Down Unit	6	MVC, Not Applicable	Blunt
32	Female	1	06:25:00	Operating	Step-Down Unit	22	MVC	Blunt
[truncated: 8,702 more rows]
